# Supplementary material for: Are Accelerated and Enhanced Wave Function Methods Accurate to Compute Static Linear and Nonlinear Optical Properties?
Source: J Chem Theory Comput. 2023 Mar 2;19(6):1753–64. doi: 10.1021/acs.jctc.2c01212 (PMC10061658; doi:10.1021/acs.jctc.2c01212)
Supplement: Supplementary file 2 — ct2c01212_si_003.xlsx [file ct2c01212_si_003.xlsx]

## Sheet: General information
	Calculations performed with ORCA version 4.0 (5.0 for analytic alpha)							Method code XYZ:	X - electronic structure method
	Calculations performed with MRCC package version February 2020								Y - SCF/CC convergence
	Calculations performed with G16								Z - Localization scheme
									*According to the manual of each package
	All calculations have employed the aug-cc-pVDZ basis set to expand the molecular orbitals
	Molecule	Set		Method	Code
	1-butene	γ-NLO (B)		LMP2/VT/NormalLNO	LMP2/VT/N
	H2O	γ-NLO (A)		LMP2/VT/TightLNO	LMP2/VT/T
	NH3	γ-NLO (A)		LMP2/VT/VTightLNO	LMP2/VT/VT
	C6H6	γ-NLO (A)		DLPNO-MP2/VeryTight/NormalPNO	DMP2/VT/N
	C4H10	γ-NLO (A)		DLPNO-MP2/VeryTight/TightPNO	DMP2/VT/T
	C4H9CHO	γ-NLO (B)		DLPNO-MP2-α/VeryTight/NormalPNO	DMP2α/VT/N
	C4H9CONH2	γ-NLO (B)		DLPNO-MP2-α/VeryTight/TightPNO	DMP2α/VT/T
	C4H9COOH	γ-NLO (B)		RIJK-MP2/VeryTight	RIJK/VT
	C4H9NH2	γ-NLO (B)		RI-MP2/VeryTight	RI/VT
	C4H9OH	γ-NLO (B)		RIJCOSX-MP2/VeryTight	COSX/VT
	C2H2	γ-NLO (A)		RIJCOSX2-MP2/VeryTight	COSX2/VT
	C6H12	γ-NLO (A)		DLPNO-CCSD/VeryTight/NormalPNO	DCCSD/VT/N
	CO	γ-NLO (B)		DLPNO-CCSD/VeryTight/TightPNO	DCCSD/VT/T
	CO2	γ-NLO (A)		LNO-CCSD/VeryTight/NormalLNO	LCCSD/VT/N
	C2H6	γ-NLO (A)		LNO-CCSD/VeryTight/TightLNO	LCCSD/VT/T
	FCN	γ-NLO (B)		LNO-CCSD/VeryTight/VTightLNO	LCCSD/VT/VT
	H1	γ-NLO (A)		DLPNO-CCSD(T0)/VeryTight/NormalPNO	DCC(T0)/VT/N
	H2	γ-NLO (A)		DLPNO-CCSD(T0)/VeryTight/TightPNO	DCC(T0)/VT/T
	H2CO	γ-NLO (B)		DLPNO-CCSD(T0)/ExtremeSCF/TightPNO	DCC(T0)/E/T
	H2CO3	γ-NLO (A)		DLPNO-CCSD(T1)/VeryTight/NormalPNO	DCC(T1)/VT/N
	H2O2	γ-NLO (A)		DLPNO-CCSD(T1)/VeryTight/TightPNO	DCC(T1)/VT/T
	H3	γ-NLO (A)		LNO-CCSD(T)/VeryTight/NormalPNO	LCC(T)/VT/N
	B(OH)3	γ-NLO (B)		LNO-CCSD(T)/VeryTight/TightPNO	LCC(T)/VT/T
	H4	γ-NLO (A)		LNO-CCSD(T)/VeryTight/VTightPNO	LCC(T)/VT/VT
	H5	γ-NLO (A)		SCS-MP2	SCS
	H6	γ-NLO (A)		SOS-MP2	SOS
	H7	γ-NLO (A)		MP2	MP2
	H8	γ-NLO (A)		CCSD	CCSD
	HCN	γ-NLO (B)		CCSD(T)	CCSD(T)
	C7H16	γ-NLO (A)
	C6H14	γ-NLO (A)
	HF	γ-NLO (B)
	HNC	γ-NLO (B)
	HNO	γ-NLO (B)
	HNO2	γ-NLO (B)
	HNO3	γ-NLO (B)
	CH4	γ-NLO (A)
	N2	γ-NLO (A)
	N2O	γ-NLO (B)
	O2	γ-NLO (A)
	C8H18	γ-NLO (A)
	PA10	γ-NLO (A)
	PA12	γ-NLO (A)
	PA2	γ-NLO (A)
	PA4	γ-NLO (A)
	PA6	γ-NLO (A)
	PA8	γ-NLO (A)
	PDA1	γ-NLO (A)
	PDA2	γ-NLO (A)
	PDA3	γ-NLO (A)
	PDA4	γ-NLO (A)
	PDA5	γ-NLO (A)
	C5H12	γ-NLO (A)
	PMI1	γ-NLO (B)
	PMI2	γ-NLO (B)
	PMI3	γ-NLO (B)
	PMI4	γ-NLO (B)
	PMI5	γ-NLO (B)
	PMI6	γ-NLO (B)
	C3H8	γ-NLO (A)
	PA2-OH-CHO	β-NLO
	PA2-OH-NO2	β-NLO
	PA2-NH2-CHO	β-NLO
	PA2-NH2-NO2	β-NLO
	PA4-OH-CHO	β-NLO
	PA4-OH-NO2	β-NLO
	PA4-NH2-CHO	β-NLO
	PA4-NH2-NO2	β-NLO
	PA6-OH-CHO	β-NLO
	PA6-OH-NO2	β-NLO
	PA6-NH2-CHO	β-NLO
	PA6-NH2-NO2	β-NLO
	PA8-OH-CHO	β-NLO
	PA8-OH-NO2	β-NLO
	PA8-NH2-CHO	β-NLO
	PA8-NH2-NO2	β-NLO
	PA10-OH-CHO	β-NLO
	PA10-OH-NO2	β-NLO
	PA10-NH2-CHO	β-NLO
	PA10-NH2-NO2	β-NLO
	PA12-OH-CHO	β-NLO
	PA12-NH2-CHO	β-NLO
	PA12-NH2-NO2	β-NLO
	PA12-OH-NO2	β-NLO
	PMI2-OH-CHO	β-NLO
	PMI2-OH-NO2	β-NLO
	PMI2-NH2-CHO	β-NLO
	PMI2-NH2-NO2	β-NLO
	PMI3-OH-CHO	β-NLO
	PMI3-OH-NO2	β-NLO
	PMI3-NH2-CHO	β-NLO
	PMI3-NH2-NO2	β-NLO
	PMI4-OH-CHO	β-NLO
	PMI4-OH-NO2	β-NLO
	PMI4-NH2-CHO	β-NLO
	PMI4-NH2-NO2	β-NLO
	PMI5-OH-CHO	β-NLO
	PMI5-OH-NO2	β-NLO
	PMI5-NH2-CHO	β-NLO
	PMI5-NH2-NO2	β-NLO
	PMI6-OH-CHO	β-NLO
	PMI6-OH-NO2	β-NLO
	PMI6-NH2-NO2	β-NLO
	PMI6-NH2-CHO	β-NLO
	PDA1-CHO-OH	β-NLO
	PDA1-OH-NO2	β-NLO
	PDA1-NH2-CHO	β-NLO
	PDA1-NH2-NO2	β-NLO
	PDA2-OH-CHO	β-NLO
	PDA2-OH-NO2	β-NLO
	PDA2-NH2-CHO	β-NLO
	PDA2-NH2-NO2	β-NLO
	PDA3-OH-CHO	β-NLO
	PDA3-OH-NO2	β-NLO
	PDA3-NH2-CHO	β-NLO
	PDA3-NH2-NO2	β-NLO

## Sheet: Dipole (g-NLO)
		PROPERTY: µZZ																																ABS. ERROR VS MP2 (ORCA) (AU.)														ABS. ERROR VS CCSD (AU.)
Entry	Name	LMP2/VT/N	LMP2/VT/T	LMP2/VT/VT	DMP2/VT/N	DMP2/VT/T	DMP2α/VT/N	DMP2α/VT/T	RIJK/VT	RI/VT	COSX/VT	COSX2/VT	DCCSD/VT/N	DCCSD/VT/T	LCCSD/VT/N	LCCSD/VT/T	LCCSD/VT/VT	DCC(T0)/VT/N	DCC(T0)/VT/T	DCC(T0)/E/T	DCC(T1)/VT/N	DCC(T1)/VT/T	LCC(T)/VT/N	LCC(T)/VT/T	LCC(T)/VT/VT	SCS	SOS	MP2 (G16)	MP2 (orca)	CCSD	CCSD(T)			LMP2/VT/N	LMP2/VT/T	LMP2/VT/VT	DMP2/VT/N	DMP2/VT/T	DMP2α/VT/N	DMP2α/VT/T	RIJK/VT	RI/VT	COSX/VT	COSX2/VT	SCS - vs G16	SOS - vs G16		DCCSD/VT/N	DCCSD/VT/T
1	CO	0.0961494	0.0960348	0.0960339	0.095965	0.0959771	0.096036	0.096051	0.0959866	0.0960348	0.0963865	0.0962601	0.00809317	0.0078355	0.00784636	0.00798891	0.00823528	0.0253033	0.0249611	0.0249653	0.0280303	0.0276644	0.0276769	0.0277753	0.0281233	0.0767341	0.070906	0.0958594	0.0958594	0.00788	0.0277593			0.000289998	0.000175393	0.000174547	0.00010562	0.000117703	0.00017662	0.00019162	0.000127218	0.000175417	0.000527162	0.00040076	0.0191253	0.0249534		0.000213174	4.44975e-05
2	HF	0.713978	0.71393	0.713939	0.713929	0.71393	0.713934	0.713935	0.714063	0.71393	0.714054	0.713896	0.713894	0.714067	0.714347	0.714396	0.714049	0.708382	0.708585	0.708584	0.707698	0.707884	0.708314	0.707748	0.707903	0.713618	0.712866	0.714019	0.714019	0.714	0.708007			4.0635e-05	8.8994e-05	7.9985e-05	8.9705e-05	8.8941e-05	8.4958e-05	8.3958e-05	4.4541e-05	8.8954e-05	3.5028e-05	0.000122607	0.000400664	0.00115316		0.000106301	6.7018e-05
3	FCN	0.833235	0.83322	0.83327	0.833243	0.833252	0.83322	0.833225	0.833269	0.83322	0.832887	0.833272	0.816006	0.816276	0.814665	0.815474	0.815284	0.816458	0.816731	0.818502	0.81827	0.818718	0.816774	0.817686	0.817479	0.820005	0.813574	0.833258	0.833257	0.815	0.817638			2.1991e-05	3.7257e-05	1.3252e-05	1.4039e-05	5.011e-06	3.7164e-05	3.2164e-05	1.2264e-05	3.7349e-05	0.000370143	1.5185e-05	0.0132529	0.019684		0.00100581	0.00127628
4	HCN	1.19132	1.19136	1.19136	1.19127	1.19127	1.19136	1.19136	1.19134	1.19136	1.19066	1.19099	1.19579	1.19488	1.19489	1.19484	1.19475	1.18156	1.18039	1.1804	1.18072	1.17959	1.1798	1.17954	1.1794	1.19156	1.19028	1.19146	1.19146	1.19	1.1794			0.00013771	9.652e-05	9.969e-05	0.00018642	0.00018533	0.00010002	9.602e-05	0.00011587	9.713e-05	0.00080235	0.00046903	0.00010439	0.00118037		0.00579175	0.00487725
5	HNC	1.28188	1.28188	1.28175	1.2818	1.28183	1.28183	1.28183	1.28187	1.28183	1.28203	1.28203	1.19861	1.19868	1.19863	1.19766	1.19863	1.20515	1.20497	1.20497	1.20632	1.20613	1.20711	1.20611	1.20606	1.28172	1.28172	1.28172	1.28172	1.1984	1.20585			0.000159634	0.000159634	2.8434e-05	8.0804e-05	0.000107514	0.000107514	0.000107514	0.000143114	0.000107464	0.000309654	0.000309654	0	0		0.000206987	0.000284047
6	HNO	0.388384	0.388437	0.388436	0.388525	0.388441	0.38847	0.388436	0.388558	0.388439	0.387308	0.388043	0.423011	0.421123	0.422456	0.421698	0.421925	0.411799	0.409571	0.409571	0.411123	0.408915	0.41039	0.409602	0.409824	0.394682	0.39556	0.388563	0.388565	0.422	0.409906			0.000181011	0.000128465	0.000129316	3.9986e-05	0.000124369	9.4986e-05	0.000128986	7.409e-06	0.000125936	0.00125731	0.000522071	0.00611921	0.00699698		0.00101122	0.000876621
7	N2O	-0.0637244	-0.0637244	-0.0636543	-0.064172	-0.0636013	-0.06354	-0.063637	-0.0636122	-0.0636417	-0.0629951	-0.063561	0.0762631	0.0746726	0.0748711	0.0769344	0.0750412	0.020697	0.0187776	0.0175617	0.0028074	0.00465737	0.00507831	0.004871	0.00536919	-0.0191363	-0.00222999	-0.0635727	-0.0635726	0.0751	0.00541992			0.000151782	0.000151773	8.16823e-05	0.000599419	2.87212e-05	3.26121e-05	6.43879e-05	3.95947e-05	6.91175e-05	0.000577486	1.16366e-05	0.0444364	0.0613427		0.00116315	0.000427376
8	HNO2	0.532513	0.532695	0.532681	0.53282	0.5326	0.532825	0.532763	0.532831	0.532695	0.53243	0.532933	0.569512	0.570707	0.570793	0.570611	0.57066	0.57186	0.572722	0.572701	0.572496	0.574399	0.575495	0.574702	0.574736	0.53586	0.535789	0.532987	0.532965	0.571	0.574832			0.0004514	0.000269475	0.000283633	0.000145036	0.000364828	0.000139828	0.000201828	0.000133974	0.000270245	0.000535029	3.2091e-05	0.00287271	0.00280121		0.00148772	0.000292892
9	HNO3	0.770043	0.770246	0.770219	0.769802	0.769907	0.770327	0.770181	0.770301	0.770244	0.771171	0.770295	0.843112	0.842281	0.842209	0.842802	0.843012	0.820688	0.819164	0.819158	0.81511	0.81393	0.814163	0.814622	0.814153	0.784486	0.788321	0.770468	0.770479	0.843	0.814523			0.000435948	0.000233143	0.000260133	0.000676574	0.000571522	0.000152022	0.000298022	0.000178181	0.000235271	0.000691595	0.00018407	0.0140179	0.017853		0.000112272	0.000718991
10	H2CO	0.948453	0.94846	0.948478	0.948438	0.948492	0.948549	0.948504	0.948583	0.948459	0.947012	0.947719	0.971803	0.972551	0.972615	0.972122	0.971976	0.949742	0.950444	0.950533	0.947465	0.948051	0.948664	0.947614	0.947394	0.956625	0.957795	0.948735	0.948734	0.972	0.947569			0.000280957	0.000274373	0.000256861	0.000296065	0.000241898	0.000185398	0.000230398	0.000151003	0.000275231	0.0017226	0.00101558	0.00788974	0.0090599		0.00019655	0.000551019
11	B(OH)3	0.164174	0.170405	0.164307	0.166433	0.165213	0.165216	0.165195	0.165206	0.165191	0.166141	0.165383	0.162914	0.163195	0.16519	0.164791	0.165218	0.161921	0.162563	0.163137	0.160199	0.162464	0.16547	0.164649	0.163861	0.165113	0.164944	0.165226	0.165226	0.165	0.163637			0.00105179	0.00517915	0.00091872	0.00120651	1.2658e-05	9.991e-06	3.0991e-05	1.97e-05	3.4868e-05	0.00091513	0.000157217	0.000112922	0.000281953		0.00208573	0.0018051
12	1-butene	0.13604	0.136116	0.136216	0.13625	0.136241	0.136222	0.136179	0.136157	0.136179	0.135325	0.135809	0.134146	0.133537	0.132819	0.133273	0.133364	0.134315	0.133973	0.133965	0.137744	0.134111	0.13346	0.133758	0.13381	0.130072	0.127063	0.136131	0.136135	0.134	0.134005			9.4984e-05	1.9147e-05	8.0504e-05	0.000114406	0.000105187	8.6536e-05	4.3536e-05	2.1199e-05	4.3684e-05	0.000810503	0.000326819	0.00605841	0.00906742		0.000146041	0.000462578
13	C4H9OH	0.0389129	0.039108	0.0393037	0.0401617	0.0393884	0.039251	0.039298	0.0392984	0.0393072	0.0383065	0.0390836	0.0373477	0.0372055	0.0392661	0.0370667	0.0368291	0.0352137	0.034149	0.0341403	0.0355633	0.0348756	0.0383801	0.030976	0.0349522	0.0381483	0.037645	0.0392881	0.0392886	0.0366	0.034678			0.000375762	0.000180657	1.50346e-05	0.000873026	9.9719e-05	3.76404e-05	9.3596e-06	9.773e-06	1.8564e-05	0.00098218	0.000205035	0.00113983	0.00164314		0.000747706	0.000605475
14	C4H9CHO	0.471552	0.471577	0.472211	0.473927	0.472069	0.472336	0.472319	0.472258	0.4723	0.472226	0.471864	0.470286	0.470805	0.469883	0.474928	0.470437	0.468268	0.468589	0.468584	0.46816	0.469061	0.467859	0.475497	0.468324	0.464889	0.461067	0.472219	0.472219	0.47	0.467747			0.00066716	0.00064165	7.405e-06	0.00170878	0.00015018	0.000117304	0.000100304	3.9744e-05	8.1151e-05	7.472e-06	0.000354202	0.00733021	0.0111526		0.000285854	0.000804773
15	C4H9NH2	0.00808876	0.0130975	0.013033	0.0116527	0.01046	0.012873	0.012941	0.0129434	0.012985	0.0133911	0.0127475	0.0170401	0.0170391	0.0185182	0.0175213	0.0167608	0.0162658	0.0173857	0.0176863	0.0163006	0.0170461	0.0176193	0.0166244	0.0168586	0.013952	0.0142584	0.0129932	0.0129929	0.0169	0.0171022			0.0049041	0.000104652	4.01004e-05	0.00134018	0.00253289	0.000119859	5.18595e-05	4.94961e-05	7.89e-06	0.000398287	0.000245353	0.000958762	0.00126517		0.000140084	0.00013915
16	C4H9COOH	0.15852	0.159403	0.159404	0.158844	0.159337	0.159369	0.159583	0.159468	0.159556	0.15795	0.158943	0.169396	0.170858	0.174438	0.172853	0.171281	0.161842	0.162759	0.160333	0.160982	0.162074	0.166174	0.165603	0.16284	0.15701	0.155252	0.159495	0.159497	0.171	0.162298			0.000977145	9.4327e-05	9.3841e-05	0.000653674	0.000159878	0.000128378	8.5622e-05	2.8995e-05	5.901e-05	0.00154713	0.000554764	0.00248473	0.00424309		0.00160429	0.000142141
17	C4H9CONH2	0.147784	0.148623	0.149113	0.14954	0.149615	0.149217	0.149324	0.149252	0.14931	0.148859	0.149477	0.167818	0.166272	0.168035	0.17067	0.168317	0.154698	0.15578	0.155767	0.152308	0.153314	0.153397	0.151314	0.153464	0.148423	0.146911	0.149279	0.149289	0.168	0.153354			0.00150549	0.000666231	0.00017611	0.000250523	0.00032594	7.206e-05	3.494e-05	3.7465e-05	2.119e-05	0.000430432	0.000188049	0.000856883	0.00236819		0.000181797	0.0017279
18	PMI1	0.574548	0.574549	0.574598	0.574518	0.574483	0.574501	0.574484	0.574581	0.574549	0.574334	0.574517	0.569984	0.569021	0.568607	0.568812	0.568998	0.558636	0.55773	0.557727	0.557756	0.556766	0.579995	0.556684	0.556756	0.576064	0.575694	0.574744	0.574744	0.569	0.556876			0.000195859	0.000195642	0.000146715	0.000226082	0.000261818	0.000243318	0.000260318	0.000163692	0.000195529	0.000410025	0.000227564	0.00132023	0.000949709		0.000983824	2.0763e-05
19	PMI2	0.698779	0.699073	0.700402	0.698197	0.698878	0.698899	0.698902	0.699115	0.699049	0.699391	0.699593	0.693572	0.690478	0.693695	0.693667	0.693248	0.674094	0.670879	0.670892	0.672169	0.669029	0.665546	0.671993	0.670677	0.697921	0.694953	0.699133	0.699133	0.693	0.670587			0.000353921	5.9776e-05	0.00126919	0.0009362	0.000255153	0.00023407	0.00023107	1.8458e-05	8.4391e-05	0.00025756	0.000459856	0.00121238	0.00417999		0.000571726	0.00252173
20	PMI3	1.06612	1.06812	1.06874	1.06863	1.06796	1.06848	1.06849	1.06877	1.06868	1.06971	1.06961	1.06091	1.05545	1.06182	1.06189	1.06191	1.03309	1.02744	1.02743	1.02559	1.02409	1.02844	1.02569	1.02504	1.05941	1.0507	1.06855	1.06856	1.06	1.02461			0.00243435	0.000436	0.00018271	7.371e-05	0.00059379	7.712e-05	7.012e-05	0.00021549	0.000118	0.00115731	0.00104991	0.00914027	0.0178517		0.00091358	0.00454525
21	PMI4	1.55753	1.55289	1.55286	1.52899	1.54639	1.55129	1.55126	1.55165	1.5515	1.55372	1.55372	1.53706	1.54188	1.54374	1.53908	1.54148	1.48933	1.4962	1.49616	1.48172	1.49302	1.4902	1.48497	1.48596	1.5298	1.51286	1.5511	1.5511	1.54	1.48898			0.0064346	0.00179668	0.0017687	0.0221032	0.0047095	0.00019105	0.00016705	0.00055316	0.00040042	0.00261952	0.00261952	0.0213016	0.038238		0.00293649	0.0018827
22	PMI5	2.11401	2.11644	2.11008	2.11628	2.10862	2.11172	2.11166	2.11167	2.11146	2.11485	2.11275	2.09202	2.0901	2.11111	2.08809	2.09163	2.00925	2.02358	2.00793	2.10397	2.00251	1.99641	2.01073	2.01574	2.07242	2.04475	2.11072	2.11071	2.1	2.02268			0.00330136	0.00573471	0.00062754	0.00557003	0.00208778	0.00101218	0.00095618	0.00096378	0.0007538	0.00414007	0.00203737	0.0383018	0.065972		0.00797643	0.00990016
23	PMI6	2.74442	2.73691	2.72778	2.73369	2.73087	2.73273	2.73233	2.73222	2.73201	2.73602	2.73299	2.6102	2.68237	2.65049	2.67628	2.68733	2.52947	2.59792	2.59876	2.52347	2.59249	2.5529	2.6347	2.59216	2.67068	2.62995	2.7308	2.73084	2.7	2.60504			0.0135725	0.00606936	0.00306327	0.00284675	2.98e-05	0.00188836	0.00148436	0.00138098	0.00116155	0.00517547	0.00214952	0.0601289	0.10085		0.0897993	0.0176266
	MAE (AU)																																	0.00165305	0.000991001	0.000425973	0.00174508	0.00057218	0.000231695	0.000215679	0.0001937	0.000194007	0.0011165	0.00059382	0.011242	0.0175256		0.00520295	0.00224349
	RMSE (AU)																																	0.00344041	0.00209796	0.000827489	0.00483213	0.00121974	0.000464109	0.000393691	0.000381592	0.000325504	0.0016728	0.000921527	0.0192729	0.0307799		0.0188648	0.00454038
	MAX (AU)																																	0.0135725	0.00606936	0.00306327	0.0221032	0.0047095	0.00188836	0.00148436	0.00138098	0.00116155	0.00517547	0.00261952	0.0601289	0.10085		0.0897993	0.0176266
	%MAE (%)																																	0.229036	0.137307	0.0590201	0.241787	0.0792776	0.0321022	0.0298831	0.0268379	0.0268804	0.154695	0.082276	1.55762	2.42823		0.719872	0.310406
	AVERAGE	0.722157	0.722426	0.72163	0.721155	0.721229	0.721814	0.721801	0.721847	0.721802	0.72199	0.721932	0.718956	0.72163	0.722053	0.722201	0.722456	0.700628	0.703943	0.703255	0.702624	0.701489	0.700957	0.703777	0.701922	0.713399	0.70755	0.721742	0.721743	0.72276	0.704021
Entry	Romberg error	LMP2/VT/N	LMP2/VT/T	LMP2/VT/VT	DMP2/VT/N	DMP2/VT/T	DMP2α/VT/N	DMP2α/VT/T	RIJK/VT	RI/VT	COSX/VT	COSX2/VT	DCCSD/VT/N	DCCSD/VT/T	LCCSD/VT/N	LCCSD/VT/T	LCCSD/VT/VT	DCC(T0)/VT/N	DCC(T0)/VT/T	DCC(T0)/E/T	DCC(T1)/VT/N	DCC(T1)/VT/T	LCC(T)/VT/N	LCC(T)/VT/T	LCC(T)/VT/VT	SCS	SOS	MP2 (orca)	CCSD(T)
1	CO	1.74675e-10	1.74675e-10	1.11022e-10	0	1.25e-06	-	-	2.83033e-09	1.49732e-09	3.6818e-08	1.21799e-08	3.72443e-09	3.03461e-10	1.605e-06	1.53755e-05	1.4071e-08	1.74675e-10	4.41465e-07	1.39941e-07	3.96175e-05	1.08062e-09	9.75843e-06	9.99887e-06	1.53266e-07	1.18424e-11	1.02e-08	4.70735e-10	3.90417e-10			7.50618e-05
2	HF	1.90461e-10	1.90309e-10	5.79819e-10	1.12951e-07	2.60412e-07	-	-	4.50392e-10	4.02147e-11	4.26326e-10	1.71122e-09	4.72777e-10	1.66978e-09	6.46192e-06	2.46e-05	2.97244e-09	3.76455e-10	8.05282e-10	2.49756e-08	1.29625e-06	2.12117e-09	4.71721e-06	4.44173e-05	8.88178e-11	3.55271e-11	1.01e-09	1.60316e-10	1.41023e-09			0.000701415
3	FCN	2.69209e-09	2.69047e-09	2.07302e-09	5.62499e-06	1.04164e-06	-	-	1.22184e-08	6.363e-10	5.27282e-09	6.35048e-10	3.82106e-07	3.44006e-06	1.44982e-08	1.247e-08	2.24413e-09	2.03936e-06	2.1485e-05	0.000132187	2.19282e-06	1.46064e-06	4.35444e-08	5.42203e-08	2.03639e-10	3.53824e-08	1.15385e-07	1.24345e-10	3.88503e-09			0.00071137
4	HCN	9.40661e-09	9.40575e-09	9.98313e-09	8.61113e-07	2.91668e-06	-	-	7.66616e-08	5.72875e-09	1.37845e-08	3.32481e-07	3.20928e-09	9.35548e-10	2.5687e-05	5.25013e-05	8.22188e-09	3.53199e-09	1.0066e-10	2.94782e-06	2.09314e-09	8.94963e-10	6.32655e-07	1.28489e-05	6.3447e-08	2.60865e-09	1.69265e-08	4.68958e-09	2.93414e-08			0.0196036
5	HNC	9.40575e-09	9.40575e-09	9.98313e-09	8.61113e-07	2.91668e-06	-	-	7.66616e-08	5.72875e-09	1.37845e-08	3.32481e-07	3.20928e-09	9.35548e-10	2.42412e-07	7.27638e-06	1.8434e-08	3.53199e-09	1.0066e-10	6.93667e-08	7.27418e-09	8.94963e-10	6.32655e-07	4.96897e-06	1.09572e-08	2.60865e-09	1.69265e-08	4.68958e-09	5.88657e-10			0.0294313
6	HNO	9.0096e-11	9.0096e-11	6.09883e-10	3.55271e-11	6.64066e-07	-	-	9.7522e-08	8.7752e-09	6.2883e-09	4.03115e-08	9.71075e-09	3.61781e-06	3.15955e-08	8.21723e-05	4.02522e-08	8.68061e-06	1.59943e-07	1.32445e-07	4.1247e-07	1.59943e-07	4.04062e-08	7.39036e-06	6.01356e-08	1.00864e-07	1.07557e-07	8.52651e-09	9.31299e-08			0.101159
7	N2O	2.82742e-09	1.803e-09	1.25283e-09	0.000105937	1.51533e-05	-	-	7.64728e-07	4.00272e-09	8.92238e-09	7.42157e-09	0.000369371	0.00147457	2.63617e-06	1.17697e-05	2.65633e-07	0.000257507	1.29724e-05	0.000817654	0.000189114	0.000506236	7.19562e-06	8.81417e-06	1.38499e-06	2.34427e-08	2.86475e-08	3.48758e-09	2.11681e-08			0.00387599
8	HNO2	3.84877e-09	3.84877e-09	3.49088e-09	1.91406e-05	3.55271e-11	-	-	9.31058e-07	6.36528e-10	2.86615e-08	5.22001e-08	3.50534e-09	0.00035889	8.32666e-05	2.14347e-09	1.76712e-09	7.49931e-05	1.14966e-07	3.68187e-06	6.95139e-05	0.00041542	8.88178e-10	2.37598e-09	3.3542e-09	8.33585e-08	6.25218e-08	9.74036e-10	3.15119e-08			0.00577
9	HNO3	9.37206e-08	2.89876e-08	6.17521e-08	0.000131797	4.5e-05	-	-	7.90479e-09	7.47254e-09	4.44089e-08	5.34364e-07	4.33497e-05	0.000449426	6.08779e-06	3.80674e-05	1.51565e-06	1.72899e-09	0.000552693	0.000556974	3.25073e-05	0.000522081	7.57912e-10	1.65521e-05	1.55397e-06	3.66248e-08	1.36363e-08	8.66862e-09	3.40705e-08			0.031918
10	H2CO	6.03155e-09	6.03155e-09	2.30264e-09	6.5e-05	5.25e-05	-	-	4.2714e-09	4.31545e-09	5.57539e-09	3.73846e-09	5.46265e-07	0.000146186	3.32179e-09	3.11983e-10	4.38219e-10	5.92115e-12	1.70033e-07	4.69378e-05	2.67253e-06	3.02443e-07	1.42109e-10	3.49548e-10	4.02155e-08	7.2394e-11	3.01e-09	4.1058e-10	2.9304e-09			0.000364834
11	B(OH)3	1.13797e-08	5.61497e-05	1.65083e-08	0.0002025	0.00038	-	-	6.06552e-09	1.3598e-08	3.8544e-08	3.12985e-08	0.00119425	0.0014546	5.63217e-05	5.36621e-05	2.31617e-05	0.000432002	0.000540185	1.52007e-06	0.0011507	0.000667978	2.18439e-05	0.000226015	0.000121108	2.87346e-08	4.84386e-08	1.27202e-08	5.86079e-09			0.00518004
12	1-butene	1.95542e-07	1.91811e-07	5.13777e-08	7.8125e-07	0.0001675	-	-	8.1594e-09	2.9979e-08	6.15966e-08	3.19052e-08	0.000137359	2.08359e-05	4.31314e-06	2.31378e-06	4.41401e-07	0.000461189	5.01363e-05	4.90078e-05	0.000217461	8.63873e-06	1.06644e-05	6.19984e-07	4.04571e-07	7.81183e-08	1.5626e-08	5.18696e-08	5.17765e-07			0.303378
13	C4H9OH	1.31401e-05	3.40468e-09	1.64988e-07	2.32812e-05	0.000476016	-	-	1.5854e-08	1.50375e-09	9.16245e-07	3.23154e-08	0.000304406	8.67622e-05	0.00132274	7.57925e-05	6.00252e-06	1.58749e-05	0.00025525	0.000266333	0.000266486	5.13413e-05	0.00180995	1.19454e-05	1.23001e-05	9.63498e-08	3.14996e-08	1.53703e-09	5.69548e-07			0.104287
14	C4H9CHO	8.35267e-07	3.63789e-05	4.24905e-08	2.45834e-05	4.42969e-05	-	-	1.48044e-08	3.20336e-09	9.22883e-05	2.76579e-07	0.000119929	8.66896e-05	9.97119e-06	0.000147052	1.26477e-08	0.000133723	0.000115342	0.000127	0.000108974	2.80575e-06	1.86611e-05	0.000186171	1.47367e-07	1.87477e-07	2.49969e-07	8.55612e-09	1.66849e-09			0.00488816
15	C4H9NH2	1.3086e-05	1.06581e-09	1.62241e-09	0.000337648	0.000111674	-	-	1.09335e-08	1.0673e-11	7.94106e-08	1.26518e-07	0.000176035	0.000133597	0.00056931	0.000100126	3.09495e-05	0.000116324	0.000189184	0.000125182	8.07776e-08	5.55361e-05	0.00179313	0.000112551	5.11719e-05	7.82041e-09	2.60162e-09	2.47301e-09	1.3746e-08			0.0199866
16	C4H9COOH	1.98952e-09	0.000119833	5.4996e-08	2.3138e-05	1.24998e-05	-	-	1.6818e-08	3.23376e-09	8.37266e-06	1.79661e-07	0.000110401	6.79258e-06	0.000184474	0.000332323	5.54797e-06	0.000517918	5.02098e-06	0.000277736	0.00061678	7.02473e-06	0.000130102	0.000799368	1.76426e-05	7.81375e-08	1.35416e-07	4.40833e-09	1.61856e-08			0.0379349
17	C4H9CONH2	9.8645e-05	1.67404e-07	1.79909e-07	6.25004e-06	7.49999e-05	-	-	6.89603e-08	1.52323e-08	7.7954e-08	1.46933e-07	2.31149e-05	6.21075e-05	1.08979e-05	7.56039e-06	4.08976e-05	3.74269e-06	0.000198715	0.000203886	7.21412e-06	0.000337823	1.89402e-05	1.45965e-06	4.17201e-05	2.0053e-07	1.95337e-07	5.1692e-09	2.23908e-09
18	PMI1	1.27143e-09	1.05359e-09	3.05928e-10	1.45834e-06	1.77636e-11	-	-	5.64736e-09	3.49833e-09	1.73264e-08	4.26947e-08	1.70144e-05	1.12514e-07	2.48631e-05	9.29568e-08	8.61533e-10	2.74625e-08	6.69094e-09	6.30003e-07	1.63378e-05	5.38236e-09	2.77191e-05	1.31296e-07	2.57473e-10	3.24224e-08	6.11911e-09	3.82859e-09	1.08344e-07			0.053317
19	PMI2	6.83305e-09	9.65154e-09	2.12476e-06	2.78125e-05	2.50001e-06	-	-	4.80819e-09	1.50702e-08	7.9754e-08	1.7438e-08	3.88809e-05	0.000512369	0.000680075	0.000122117	5.9817e-05	0.000327273	7.62421e-05	7.6126e-05	0.000259706	4.41931e-05	0.000163352	0.000141235	2.28782e-05	2.72395e-07	2.70831e-07	2.24e-08	2.27966e-09			0.0198763
20	PMI3	5.26462e-05	5.78775e-05	1.18424e-09	0.0008275	0.000365	-	-	1.13632e-08	7.60596e-10	1.57731e-07	2.15661e-07	0.00160388	0.00215929	0.000435571	7.71672e-05	1.08741e-06	0.000873697	0.000457868	0.00041	0.00170664	0.000873231	0.000459557	0.000137511	9.92486e-07	1.98308e-07	1.71586e-07	5.46526e-09	1.69393e-07			6.35225
21	PMI4	0.00190318	2.4824e-07	0.000124184	0.00158362	0.000127292	-	-	1.00246e-07	5.61151e-08	1.44702e-06	1.23955e-06	0.000759549	0.000408	0.0059113	0.00092564	8.47022e-05	0.00099457	0.000363385	0.000570456	0.0002786	1.56084e-05	0.000325394	0.000697736	0.000210494	9.89567e-07	1.15623e-06	5.22249e-09	5.2701e-06			3.08795
22	PMI5	0.00101089	6.27646e-09	0.00298982	0.00123298	0.00147063	-	-	1.55403e-07	4.5513e-08	7.35625e-07	5.96025e-06	0.00434083	0.00050814	0.00031735	5.21037e-05	0.00228022	0.0016392	0.00124359	0.000857386	0.00229765	1.15166e-05	0.00174566	0.000261125	0.00206099	5.31184e-07	7.60387e-07	1.27662e-07	2.38889e-05			17.4968
23	PMI6	0.00130085	4.62526e-05	0.00132264	0.000204987	3.84375e-05	-	-	3.17557e-08	5.10825e-06	0.00012973	4.31545e-06	0.00185987	0.000188007	0.00182061	0.000828311	0.000234869	0.00224243	0.000673909	0.00050597	0.00208956	0.00035062	0.000709436	0.00566451	0.000873789	2.45514e-07	3.74367e-08	5.06038e-06	4.48782e-06			3.28698
	MAROE	0.000191027	1.37906e-05	0.000193016	0.000209821	0.000147502			1.0544e-07	2.31948e-07	1.01811e-05	6.05816e-07	0.000482574	0.000350584	0.000498862	0.000128523	0.000120416	0.000352226	0.00020682	0.000218782	0.000406675	0.000168347	0.00031554	0.000362844	0.000148561	1.40503e-07	1.50317e-07	2.32343e-07	1.53358e-06
	%MAROE	0.0264523	0.00190892	0.0267473	0.0290951	0.0204515			1.4607e-05	3.21346e-05	0.00141015	8.3916e-05	0.0671215	0.0485823	0.0690894	0.0177961	0.0166676	0.0502729	0.0293803	0.0311099	0.0578795	0.0239985	0.0450157	0.0515567	0.0211649	1.96949e-05	2.12448e-05	3.2192e-05	0.000217831
[truncated: 33 more columns]

## Sheet: Alpha (g-NLO)
		PROPERTY: αZZ																																ABS. ERROR VS MP2 (ORCA) (AU.)														ABS. ERROR VS CCSD (AU.)
Entry	Name	LMP2/VT/N	LMP2/VT/T	LMP2/VT/VT	DMP2/VT/N	DMP2/VT/T	DMP2α/VT/N	DMP2α/VT/T	RIJK/VT	RI/VT	COSX/VT	COSX2/VT	DCCSD/VT/N	DCCSD/VT/T	LCCSD/VT/N	LCCSD/VT/T	LCCSD/VT/VT	DCC(T0)/VT/N	DCC(T0)/VT/T	DCC(T0)/E/T	DCC(T1)/VT/N	DCC(T1)/VT/T	LCC(T)/VT/N	LCC(T)/VT/T	LCC(T)/VT/VT	SCS	SOS	MP2 (G16)	MP2 (orca)	CCSD	CCSD(T)			LMP2/VT/N	LMP2/VT/T	LMP2/VT/VT	DMP2/VT/N	DMP2/VT/T	DMP2α/VT/N	DMP2α/VT/T	RIJK/VT	RI/VT	COSX/VT	COSX2/VT	SCS - vs G16	SOS - vs G16		DCCSD/VT/N	DCCSD/VT/T
1	CO	16.1354	16.1354	16.1343	16.146	16.135	16.1335	16.1343	16.1332	16.1344	16.1411	16.1424	27.9638	16.0011	16.1648	15.9648	15.9829	16.0622	16.0742	16.0777	15.915	16.0779	16.2492	16.0424	16.0558	16.1061	16.1074	16.1361	16.1361	15.9884	16.0625			0.0006895	0.0006876	0.0017946	0.0098877	0.001045	0.0025992	0.0018142	0.0028942	0.0017433	0.0049606	0.0063106	0.0299425	0.0286934		11.9754	0.0126676
2	HF	6.2858	6.2858	6.28503	6.28551	6.28564	6.28442	6.28442	6.28277	6.28483	6.28116	6.2858	6.20337	6.19814	6.19165	6.2087	6.1994	6.27806	6.2737	6.27365	6.28676	6.28325	6.27683	6.29588	6.28435	6.25063	6.24252	6.28429	6.28463	6.19985	6.28482			0.00117049	0.00117652	0.00040813	0.00088106	0.00101127	0.00020512	0.00020812	0.00185521	0.00020235	0.00346468	0.00117846	0.0336626	0.041772		0.00352714	0.00171248
3	N2	14.4106	14.4106	14.4115	14.4138	14.4099	14.4132	14.4099	14.4073	14.4096	14.4024	14.4163	14.8291	14.8351	14.8973	14.8024	14.8389	14.9673	14.9736	14.9735	14.9997	15.0284	15.0008	14.9978	15.0064	14.5014	14.5341	14.4126	14.4121	14.8463	15.0141			0.001483	0.001483	0.0006466	0.0017024	0.0021921	0.0010842	0.0021798	0.0047771	0.0024771	0.0096922	0.0042123	0.0888579	0.121545		0.0171909	0.0111545
4	O2				11.8178	11.826	11.8231	11.8262	11.9936	12.0001	11.9888	11.996	15.3869	16.1544				15.1328	13.4301	13.4282	15.1054	15.9308				13.6962	14.3856	12.0012	12.0046	15.2437	15.1665						0.186844	0.178641	0.18153	0.17839	0.0110105	0.0045058	0.0158301	0.0085744	1.69504	2.38439		0.143141	0.910679
5	H2O	9.95892	9.95892	9.95966	10.1439	10.1431	9.95513	9.95516	9.95613	9.95723	9.96133	9.96175	9.25321	8.60251	9.81264	9.81105	9.82648	9.92167	9.92833	9.92797	9.3065	9.94832	9.93794	9.93853	9.9575	9.89469	9.87523	9.95698	9.95695	9.81517	9.94463			0.001974	0.00197386	0.00270925	0.186955	0.186127	0.00182469	0.00178969	0.00082074	0.00028256	0.0043826	0.00480142	0.0622943	0.0817552		0.561956	1.21266
6	CO2	28.5557	28.5557	28.5553	28.6359	28.6326	28.5498	28.5484	28.5461	28.5478	28.5784	28.5803	15.989	28.8646	27.599	27.5108	27.6429	27.6913	27.9086	27.931	28.0753	27.8825	27.5455	27.7915	27.8677	28.4168	28.4033	28.5499	28.5489	27.6438	27.8692			0.00681	0.00681	0.0064171	0.0869855	0.0836777	0.0008676	0.0004784	0.0028442	0.0010578	0.0294509	0.0313631	0.133064	0.146549		11.6548	1.22082
7	FCN	25.8193	25.8193	25.8171	25.8237	25.8218	25.815	25.815	25.8115	25.8157	25.8135	25.8183	25.2803	26.7035	25.9055	26.0518	25.9594	26.2079	26.1032	26.0627	25.6832	26.102	26.3093	26.472	26.3755	25.7209	25.6879	25.8173	25.8172	25.9642	26.3819			0.0020189	0.0020189	0.0001475	0.0064424	0.0045137	0.0021953	0.0022453	0.005745	0.0015611	0.0037073	0.0010975	0.0964121	0.129423		0.683849	0.739351
8	HCN	22.8019	22.802	22.7995	22.7993	22.7989	22.7979	22.7983	22.7973	22.7987	22.8071	22.8033	23.0144	23.0794	23.0442	23.1077	23.0946	23.2474	23.3273	23.3244	23.2893	23.364	23.3002	23.3873	23.3832	22.826	22.8298	22.8009	22.8009	23.1006	23.3896			0.0009957	0.0010093	0.0014767	0.0016795	0.002058	0.0030201	0.0026131	0.0036065	0.0022222	0.0061699	0.0023739	0.0250847	0.0289595		0.0861972	0.0212376
9	HNC	24.3845	24.3845	24.3943	24.3849	24.3859	24.3859	24.3859	24.3857	24.3859	24.389	24.389	24.4396	24.4716	24.5278	24.2882	24.4702	24.6115	24.6513	24.6507	24.7414	24.6613	25.2247	24.1096	24.6612	24.3917	24.3881	24.3876	24.3876	24.4789	24.6622			0.00314745	0.00314745	0.00666865	0.00273395	0.00175535	0.00175535	0.00175535	0.00194945	0.00173475	0.00135745	0.00135745	0.00408878	0.000489085		0.0392922	0.00725772
10	HNO	17.7725	17.7725	17.7711	17.7153	17.7687	17.7707	17.7698	17.7681	17.7695	17.7882	17.7739	30.5601	18.4921	18.6737	18.619	18.6112	18.682	18.5975	18.5905	18.7113	18.6242	18.8183	18.7991	18.7629	17.7823	17.7724	17.7698	17.7693	18.6199	18.7748			0.0032457	0.0032457	0.0018076	0.0539432	0.0005767	0.001431	0.000492	0.0012287	0.0002193	0.018961	0.0046219	0.0125846	0.0026693		11.9402	0.127881
11	N2O	34.6454	34.6454	34.6474	34.6415	34.6154	34.6431	34.6438	34.6411	34.6444	34.6432	34.6354	34.3624	34.9676	34.016	34.1418	34.0492	34.6615	34.2701	34.9025	34.9914	34.5893	34.3443	34.5058	34.3661	34.6112	34.6194	34.648	34.6479	34.0581	34.3959			0.0024849	0.0024847	0.0004329	0.0063727	0.0324539	0.0048117	0.0041087	0.0067967	0.0034734	0.0046721	0.0124509	0.0368205	0.0286629		0.304303	0.909538
12	NH3	13.5216	13.5216	13.5217	13.5464	13.5266	13.5213	13.5214	13.521	13.5215	13.5329	13.5341	13.31	13.3124	13.3112	13.2319	13.3135	13.4472	13.4508	13.4507	13.3561	13.4628	13.4525	13.4804	13.4627	13.4271	13.3942	13.5213	13.5213	13.314	13.4635			0.0002079	0.0002079	0.0003862	0.0250798	0.0052203	1.02e-05	3.78e-05	0.0003351	0.0001402	0.011546	0.0127332	0.0942335	0.127163		0.00397071	0.00155821
13	C2H2	31.6486	31.6486	31.6361	31.6	31.6344	31.636	31.6348	31.6339	31.6346	31.6312	31.6554	31.4922	31.4919	31.6127	31.5628	31.5043	31.7602	31.778	31.7616	31.8204	31.8387	32.1187	31.8872	31.8367	31.5487	31.4959	31.6368	31.6364	31.5044	31.8355			0.0122286	0.0122286	0.0003554	0.0364199	0.0020463	0.0004383	0.0016053	0.00251	0.0018298	0.0052521	0.0190269	0.0880678	0.140883		0.0121547	0.0124462
14	H2CO	22.5337	22.5337	22.5302	22.5565	22.5694	22.5294	22.5296	22.5277	22.53	22.5459	22.5419	22.4866	22.1231	22.4136	22.4741	22.492	22.607	22.6446	22.7016	21.9612	22.6209	22.533	22.6091	22.6322	22.4251	22.3865	22.5296	22.5296	22.4987	22.6367			0.0041651	0.0041876	0.0006223	0.0269412	0.0398568	0.000116	1.5e-05	0.0018501	0.000407	0.0163297	0.0122975	0.104504	0.143095		0.0121119	0.375608
15	H2O2	18.215	18.215	18.212	18.6326	18.2306	18.2355	18.2117	18.2122	18.2119	18.2286	18.236	18.6889	18.5911	18.5512	18.6786	18.5345	18.8791	18.7386	18.7383	18.9101	18.9868	18.6441	18.8621	18.697	18.1516	18.1073	18.2116	18.2115	18.5343	18.6942			0.0034642	0.0034642	0.0004731	0.421102	0.0190931	0.0239511	0.0002171	0.0006916	0.0003719	0.0170581	0.0244894	0.0599793	0.104273		0.154599	0.0568074
16	HNO2	30.4832	30.4833	30.4769	30.4555	30.4599	30.4721	30.4745	30.472	30.4755	30.4645	30.4675	29.8395	31.3917	30.931	30.6017	30.647	31.0342	31.3422	30.7441	31.4284	30.878	31.7456	31.2922	31.3404	30.0226	29.8471	30.4736	30.4735	30.6739	31.3799			0.0096769	0.0098621	0.0034096	0.0179539	0.0135789	0.0013496	0.0010504	0.0014702	0.0020255	0.0089763	0.0059626	0.451021	0.626519		0.834405	0.71776
17	HNO3	30.1698	30.1677	30.1645	30.4092	30.4125	30.1524	30.1586	30.1601	30.1625	30.1597	30.1548	18.5658	29.5265	29.7942	29.6997	29.7007	30.3162	30.2947	30.2961	30.4953	30.3601	30.2232	30.3747	30.4433	29.7222	29.5627	30.16	30.1606	29.6908	30.379			0.0091466	0.007018	0.0038937	0.248577	0.251853	0.0082898	0.0020858	0.0005741	0.0018449	0.0009848	0.0058729	0.437803	0.59728		11.125	0.164308
18	CH4	16.7835	16.7835	16.7848	16.8	16.8	16.7851	16.7849	16.7837	16.7849	16.8059	16.81	16.5705	16.5676	16.5527	16.5668	16.5679	16.6836	16.6812	16.6813	16.6842	16.6896	16.674	16.6845	16.6879	16.6457	16.5899	16.7839	16.7843	16.5684	16.6889			0.0007631	0.000763	0.0005002	0.0157002	0.0157002	0.0007752	0.0006242	0.0005738	0.0005506	0.0215961	0.0257255	0.138128	0.193953		0.00210549	0.000802311
19	H2CO3	30.6076	30.591	30.5815	30.5771	30.575	30.5737	30.5801	30.5805	30.5826	30.5817	30.5831	29.6561	29.7809	30.4598	29.7602	29.8707	30.3273	31.0077	30.642	30.5539	31.1914	31.1839	30.4183	30.563	30.1322	29.9761	30.5797	30.5801	29.8715	30.5774			0.0275917	0.0109738	0.0014031	0.0029704	0.0050546	0.0063066	2.44e-05	0.0004239	0.0025356	0.0016863	0.0030297	0.447464	0.603607		0.215385	0.0905873
20	B(OH)3	31.0315	30.6502	31.012	30.4312	30.4481	30.7255	30.8827	30.8638	30.8672	30.8697	30.8697	52.1575	30.9679	29.8559	29.9659	30.0331	30.9329	30.7254	30.9043	31.0122	30.8832	30.7229	30.6249	30.6675	30.479	30.353	30.8658	30.8652	30.1516	30.8041			0.166245	0.21502	0.146757	0.43407	0.417184	0.139776	0.0174225	0.0014118	0.0019314	0.0044684	0.0044723	0.386772	0.512823		22.0059	0.816289
21	C2H6	31.4154	31.4154	31.4175	31.4219	31.4228	31.4153	31.4159	31.415	31.4169	31.47	31.4483	30.7433	30.6988	30.7257	30.4684	30.7534	30.9975	31.0586	30.9991	31.0518	31.0592	31.0177	30.8743	31.0733	30.9525	30.762	31.4131	31.413	30.7564	31.0807			0.0024087	0.0024087	0.0044214	0.0088412	0.0097526	0.0022242	0.0028432	0.0019366	0.0038511	0.0570009	0.0352181	0.460622	0.651156		0.0130436	0.0575875
22	C3H8	45.1729	37.9402	45.168	45.1831	45.1721	45.1584	45.1632	45.1621	45.1659	45.1781	45.1887	44.1037	44.2151	44.4809	44.2988	44.1976	44.6681	44.7083	44.7088	44.7188	44.777	44.9955	44.7708	44.7108	44.4499	44.157	45.1602	45.1598	44.2	44.7062			0.0131701	7.21954	0.008242	0.0233293	0.012286	0.0014068	0.0034252	0.002288	0.0061531	0.0183626	0.0289572	0.710287	1.00315		0.0962692	0.0151189
23	1-butene	64.9223	64.9138	64.9154	65.6479	65.6289	64.8955	64.9041	64.8995	64.9085	64.948	64.9335	63.5897	63.7847	64.0185	63.1559	63.6924	64.2592	64.1809	64.1798	64.336	64.3313	64.5334	63.8562	64.261	63.883	63.4279	64.8994	64.898	63.6979	64.2685			0.0243179	0.0158485	0.0173743	0.749924	0.73093	0.0025222	0.0061398	0.0015674	0.0104954	0.0500583	0.0355514	1.01636	1.47155		0.108203	0.0868514
24	C6H6	82.9652	82.9537	82.9613	83.0878	83.0443	82.947	82.9524	82.9442	82.9583	83.014	83.002	80.8212	80.9198	80.8185	80.998	80.9118	81.3755	81.5068	81.6042	80.9488	81.5862	81.394	81.7496	81.4732	82.51	82.34	82.9552	82.9559	80.8295	81.3775			0.0093319	0.002255	0.0053729	0.131844	0.088354	0.0089028	0.0035488	0.0116688	0.0023527	0.0581028	0.0460641	0.445245	0.615231		0.00832015	0.0902289
25	C4H10	61.4059	61.4052	61.3979	61.4021	61.4021	61.3737	61.3879	61.3875	61.3937	61.3933	61.4157	75.3264	59.6922	59.6284	60.2929	59.8397	59.9312	60.2135	60.2145	59.8779	60.1816	60.3728	60.5113	60.6072	60.2895	59.8383	61.3837	61.3833	59.9397	60.7335			0.0225981	0.0218904	0.014612	0.0187881	0.0187878	0.0095762	0.0045628	0.0041699	0.010378	0.0099579	0.0324076	1.09421	1.54544		15.3867	0.247465
26	C4H9OH	68.1951	68.2298	68.2306	68.3308	68.0241	68.2014	68.2177	68.2197	68.2266	68.19	68.2429	67.1966	67.0616	67.0002	66.0644	66.9375	68.1842	68.1135	68.1131	68.1872	68.1012	67.9574	66.8857	68.0703	67.0282	66.546	68.2162	68.2151	66.6145	67.6049			0.0200466	0.0147005	0.0155105	0.115656	0.191021	0.0137581	0.0025709	0.0045667	0.0114408	0.0251658	0.0277683	1.18802	1.67022		0.582154	0.447153
27	C4H9CHO	78.2951	78.665	78.1516	77.4187	77.4127	78.0857	78.1251	78.1312	78.1418	78.3265	78.1639	87.1397	76.3831	75.1895	78.2136	76.1639	76.2824	77.3005	77.2987	76.4117	77.6436	75.4129	77.5292	77.4332	76.657	76.0631	78.1276	78.1262	76.211	77.4968			0.168896	0.53884	0.0254836	0.707465	0.713511	0.040431	0.001027	0.0049891	0.0156092	0.20037	0.0377548	1.47066	2.06456		10.9287	0.17206
28	C4H9NH2	75.0098	73.6066	73.6137	73.6268	73.8924	73.5789	73.6015	73.6068	73.613	73.6269	73.6502	71.6546	71.9836	72.9759	71.7199	72.0837	72.6388	72.8172	72.8146	72.7124	73.0703	56.0088	72.693	73.0097	72.2601	71.7116	73.6013	73.6	71.8428	72.9414			1.40978	0.006527	0.0136081	0.0267601	0.292387	0.0211076	0.0014854	0.0067479	0.0129999	0.0268238	0.0501164	1.34114	1.88963		0.18824	0.140745
29	C4H9COOH	85.9413	85.4646	85.9376	85.2242	85.1455	85.8653	85.9232	85.9306	85.9405	85.9112	85.9509	59.4378	83.9565	83.1509	84.0149	83.5268	84.6092	84.3874	84.3808	84.664	85.5237	88.2998	85.4763	85.1136	84.234	83.5622	85.9267	85.9235	83.7606	85.4263			0.0177952	0.458984	0.0140441	0.69935	0.77808	0.0582825	0.0003255	0.0070633	0.0169592	0.012317	0.0273288	1.69267	2.36453		24.3228	0.195848
30	C4H9CONH2	88.1653	90.0128	90.0452	89.5177	90.3107	89.9783	90.0244	90.0342	90.0447	90.0395	90.0523	83.7699	87.255	87.0508	87.7976	88.1483	88.681	88.8723	88.8664	88.8507	89.1436	88.6455	89.6611	89.9209	88.2354	87.5214	90.0305	90.0275	87.5793	89.3852			1.86217	0.0147101	0.0176831	0.509808	0.283177	0.0492503	0.0030683	0.0066699	0.0171967	0.0120284	0.024805	1.79501	2.50909		3.80941	0.324358
31	C5H12	77.2812	77.3541	77.326	77.4009	77.2741	77.2823	77.3115	77.317	77.3259	77.3192	77.3586	75.3325	75.296	74.647	75.5834	74.9952	76.0865	76.1754	76.1636	76.1423	76.2812	75.8249	76.6715	76.0949	75.882	75.28	77.3123	77.3114	75.4657	76.5221			0.0302789	0.0427029	0.0146116	0.0894525	0.0373088	0.0290836	4.24e-05	0.005538	0.0144439	0.007805	0.0472035	1.43027	2.03228		0.133106	0.16963
32	C6H12	75.0794	75.0699	75.0855	74.7826	74.9657	75.0547	75.0747	75.0756	75.0823	75.0932	75.1063	73.335	73.5387	72.8277	73.9738	73.4352	74.091	74.349	74.3504	74.5133	74.4149	73.5308	74.4288	74.3144	73.9168	73.4437	75.0728	75.0727	73.4447	74.3414			0.0066639	0.0028115	0.0127544	0.290162	0.106969	0.0180285	0.0019375	0.002916	0.0096354	0.0204681	0.0335744	1.15597	1.62901		0.109694	0.0939593
33	C6H14	94.3422	94.4115	94.4181	95.9252	95.9761	94.3424	94.3946	94.4133	94.4251	94.4052	94.4817	91.9753	92.079	92.7064	92.5408	91.9744	93.065	93.1726	93.1731	93.111	93.2085	94.3736	94.143	93.0845	92.5701	91.8123	94.4046	94.4056	92.0759	93.44			0.0633237	0.0059659	0.0125117	1.51961	1.57052	0.0631658	0.0109848	0.0076973	0.0194965	0.0004021	0.0761534	1.83445	2.59229		0.100648	0.00300792
34	C7H16	109.855	111.339	111.371	112.094	112.432	111.281	111.355	111.383	111.395	111.471	111.381	108.125	108.909	108.341	107.52	108.416	109.269	110.599	110.6	109.346	110.711	109.642	104.442	110.133	109.15	108.232	111.371	111.372	108.597	110.264			1.51676	0.032579	0.000199	0.722708	1.06022	0.090623	0.016631	0.011419	0.023706	0.099162	0.008987	2.22106	3.13854		0.472963	0.311364
35	C8H18	130.933	129.378	128.96	129.746	130.061	128.834	128.931	128.974	128.989	128.858	129.249	123.94	125.996	131.489	125.917	126.123	126.165	127.552	127.553	126.272	127.824	147.506	127.999	129.784	126.314	125.23	128.958	128.96	125.684	127.681			1.97337	0.418276	0.00032	0.785714	1.10047	0.126396	0.028963	0.014105	0.028925	0.101703	0.288615	2.64374	3.72779		1.74369	0.312246
36	H1	11.5631	11.5631	11.5657	11.5655	11.5655	11.5657	11.5657	11.5569	11.5657	11.6005	11.5832	11.1017	11.1005	11.1141	11.1141	11.0965	11.1046	11.104	11.1039	11.1017	11.1005	11.1141	11.1141	11.0965	11.4959	11.46	11.5656	11.5656	11.1037	11.1037			0.0025367	0.0025367	4.01e-05	0.0001111	0.0001111	4.4e-05	4.4e-05	0.0086997	8.2e-06	0.0348628	0.017554	0.0696576	0.105601		0.00205549	0.00316709
37	H2	31.3062	31.3062	31.3091	31.2971	31.2971	31.3077	31.3075	31.3169	31.3091	31.3862	31.327	29.7416	29.7168	29.6844	29.5763	29.692	29.833	30.0001	29.8564	29.8704	29.8537	29.8177	29.7106	29.8267	30.9283	30.75	31.3107	31.3094	29.6963	29.8316			0.003197	0.003197	0.0002633	0.0122615	0.0122615	0.0016959	0.0018969	0.0074611	0.00025	0.0768311	0.0176526	0.382361	0.560683		0.0453922	0.0205422
38	H3	55.5305	55.507	55.5455	55.5365	55.5375	55.5448	55.5418	55.5582	55.5409	55.7451	55.4962	30.4513	52.1703	52.125	53.3477	52.0648	52.588	52.6158	52.6161	52.6503	52.6211	52.541	53.4964	52.5361	54.6	54.1711	55.5479	55.5417	52.151	52.5908			0.0111611	0.0347373	0.0037695	0.005229	0.0041873	0.0030807	0.0001417	0.0165288	0.0007904	0.203457	0.0454855	0.947926	1.37684		21.6997	0.0193059
39	H4	81.9769	82.0164	82.0312	82.0235	82.0286	82.042	82.0419	82.052	82.0066	82.3239	81.9789	76.3772	76.484	76.1426	76.219	76.4292	77.2155	77.3129	77.3113	77.2229	77.3492	76.8306	76.5734	77.2869	80.353	79.594	82.0425	82.0079	76.4602	77.3319			0.0309888	0.0084331	0.023262	0.015538	0.0206487	0.0340859	0.0339819	0.0440987	0.0013	0.315988	0.0290136	1.68957	2.44857		0.0830485	0.0237644
40	H5	109.497	109.601	109.646	109.6	109.644	109.662	109.665	109.664	109.553	110.297	109.452	102.144	101.655	101.354	100.819	101.667	102.768	103.017	103.014	103.58	103.01	102.6	101.482	103.105	107.12	105.99	109.655	109.554	101.663	103.045			0.057412	0.047019	0.091312	0.045666	0.089615	0.108086	0.110791	0.110002	0.001816	0.742709	0.102584	2.53537	3.66537		0.481382	0.00765931
41	H6	137.541	138.098	137.812	137.96	138.644	137.861	137.87	137.854	137.856	138.512	137.795	127.831	127.368	126.361	126.437	127.084	129.682	129.186	129.167	129.795	129.186	127.654	99.7242	128.823	134.432	132.903	137.868	137.859	127.337	129.272			0.317637	0.239504	0.046895	0.10163	0.785305	0.001717	0.010856	0.005134	0.002575	0.652832	0.064015	3.43613	4.96513		0.494595	0.0310098
42	H7	165.938	166.231	166.305	166.335	166.369	166.381	166.392	166.355	166.381	163.544	157.11	152.663	153.414	150.19	153.448	152.913	154.902	155.664	155.645	154.937	155.678	153.578	115.394	155.177	162.026	160.085	166.395	166.385	153.254	155.768			0.447384	0.154267	0.080168	0.049475	0.016142	0.004306	0.007379	0.029853	0.004079	2.84057	9.2746	4.36922	6.31		0.591602	0.159732
43	H8	194.551	194.863	194.892	196.897	196.392	195.09	195.102	195.122	195.095	273.053	136.744	178.99	179.46	179.275	180.537	178.95	180.995	182.499	182.499	181.904	182.55	182.014	182.114	181.809	189.8	187.44	195.115	195.099	179.322	182.426			0.547848	0.236416	0.206803	1.79789	1.29332	0.008685	0.003188	0.023359	0.003429	77.9539	58.3553	5.31491	7.67491		0.331083	0.138737
44	PMI1	28.6484	28.6484	28.6447	28.6273	28.634	28.6414	28.6429	28.6413	28.6433	28.6557	28.6588	28.5672	28.8623	29.0381	28.7528	28.8972	28.9666	28.9944	28.9591	27.6948	29.0157	21.2251	28.8855	29.0587	28.5046	28.4298	28.6415	28.6416	28.9	29.0625			0.0067735	0.0067735	0.0031192	0.0143135	0.007588	0.0001689	0.0013511	0.0002776	0.0017629	0.0140934	0.0172597	0.1369	0.211645		0.332805	0.0377168
45	PMI2	64.027	64.002	63.8769	64.1292	64.1439	63.9933	63.9886	63.9927	63.9961	63.9796	64.0032	64.1113	64.3272	64.1865	64.5392	64.336	64.5912	64.8756	64.8757	64.6674	65.0431	64.8176	65.1596	65.0067	63.3137	62.9696	63.9873	63.9875	64.3	64.9065			0.0394893	0.0144898	0.110576	0.141651	0.15637	0.005769	0.001118	0.0051644	0.0085667	0.0078859	0.0156894	0.673563	1.01767		0.188738	0.0271791
46	PMI3	113.86	112.302	114.06	112.652	113.133	114.089	114.034	114.052	114.059	114.005	114.047	111.479	112.231	112.281	111.149	112.619	112.282	113.337	113.344	112.535	113.981	113.455	113.366	114.164	111.989	111.013	114.038	114.038	113	114.37			0.177891	1.7363	0.02188	1.38558	0.90449	0.051524	0.003737	0.01404	0.021657	0.033212	0.009032	2.04846	3.0246		1.52075	0.76925
47	PMI4	181.69	177.685	178.538	175.538	178.819	177.961	177.963	177.989	177.998	177.855	177.855	173.753	173.837	174.494	171.358	171.729	177.475	174.521	174.562	178.764	176.354	176.883	173.794	174.47	173.615	171.631	177.961	177.958	172	175.595			3.7323	0.273224	0.57994	2.41968	0.860653	0.002745	0.004574	0.031087	0.039788	0.103125	0.103125	4.34647	6.33063		1.75297	1.83747
48	PMI5	256.253	253.247	251.967	255.949	253.089	253.979	254.024	254.075	254.094	253.756	254.048	235.986	241.822	239.856	237.986	239.332	278.299	245.869	245.74	233.755	247.165	242.899	243.796	242.895	246.609	243.318	254.04	254.035	241	246.618			2.21737	0.787981	2.0689	1.91322	0.945981	0.056288	0.011417	0.04001	0.058861	0.279029	0.012388	7.43105	10.7221		5.01404	0.821647
49	PMI6	329.452	334.923	338.765	341.987	339.065	339.76	339.934	340.058	340.121	339.811	339.738	319.456	318.005	321.546	308.032	314.457	323.651	323.726	323.699	325.172	325.435	332.525	314.147	321.326	328.975	324.189	340.005	340.041	317	324.672			10.5896	5.11837	1.27584	1.94579	0.976266	0.28135	0.10731	0.017379	0.080122	0.230362	0.302597	11.0308	15.8163		2.45595	1.00454
50	PA1	34.6662	34.6662	34.6963	34.6973	34.6973	34.6941	34.694	34.6955	34.6969	34.6996	34.7143	34.3844	34.3833	34.6488	34.2523	34.3928	34.4228	34.4194	34.4165	34.4758	34.423	34.5259	34.2	34.4527	34.435	34.2951	34.6908	34.6934	34.3907	34.4497			0.0271861	0.0271693	0.0029593	0.0038787	0.0039438	0.0007381	0.0006601	0.0021469	0.003464	0.006219	0.0209081	0.255809	0.395758		0.00634045	0.00740225
51	PA2	81.1496	81.1358	81.1538	81.8317	81.9043	81.1215	81.1349	81.1362	81.1739	81.325	81.1122	79.1227	78.9762	79.3208	79.5359	79.3571	79.347	79.313	79.3146	79.2316	79.4307	79.6312	80.0791	79.8185	79.7205	79.0168	81.1301	81.1258	79.2852	79.7266			0.023783	0.0099911	0.027989	0.705828	0.778476	0.0043498	0.0090702	0.0103908	0.048064	0.199174	0.0136048	1.40954	2.11329		0.162552	0.309014
52	PA3	149.058	149.161	149.535	149.596	149.45	149.446	149.5	149.509	149.513	149.647	149.59	144.037	141.208	137.27	142.544	143.469	145.901	142.883	142.879	146.44	142.056	137.137	143.876	145.318	145.045	142.908	149.482	149.466	143.248	144.928			0.408027	0.305314	0.068198	0.129885	0.016093	0.020541	0.033615	0.042913	0.04661	0.180424	0.123102	4.43668	6.57418		0.789268	2.04007
53	PA4	237.982	238.452	238.789	236.183	237.042	238.477	238.68	238.725	238.761	239.143	238.56	222.431	214.969	221.01	220.252	226.889	228.073	223.332	223.437	229.388	226.112	223.637	220.144	232.458	228.466	223.662	238.663	238.662	224.054	228.32			0.679516	0.210063	0.127201	2.4786	1.61992	0.184828	0.018142	0.063023	0.099067	0.480996	0.101106	10.1969	15.0008		1.62227	9.08461
54	PA5	344.637	340.984	346.773	346.244	348.772	346.486	346.912	346.952	347.071	347.559	346.514	309.852	310.704	306.585	300.657	317.575	314.568	316.079	316.178	316.073	317.358	307.889	330.663	328.192	327.58	318.599	346.88	346.894	319.041	327.742			2.2564	5.90909	0.120163	0.649551	1.87836	0.407908	0.018399	0.058986	0.177515	0.665071	0.37909	19.3003	28.2815		9.1896	8.33769
55	PA6	467.748	467.99	469.342	489.136	491.429	470.328	471.151	472.18	472.18	472.298	471.703	431.525	426.571	400.475	450.683	426.201	440.282	430.986	431.279	443.989	432.361	407.083	464.538	448.557	439.806	424.984	471.923	471.897	425.672	441.278			4.14844	3.90735	2.55475	17.2394	19.5317	1.56892	0.746288	0.283413	0.282628	0.401544	0.194302	32.1166	46.9384		5.85305	0.899468
56	PDA1	129.338	131.991	131.524	131.256	131.414	131.379	131.423	131.457	131.45	131.312	131.322	128.926	129.069	126.363	127.2	127.331	131.444	129.606	129.531	47.8815	130.22	128.132	129.418	130.336	127.95	126.32	131.312	131.45	127.114	129.891			2.11122	0.541035	0.074501	0.19394	0.035749	0.070956	0.026442	0.006798	4.6e-05	0.137947	0.127794	3.36185	4.99155		1.81215	1.95539
57	PDA2	280.492	286.2	286.044	279.885	278.308	286.107	286.293	286.682	286.35	286.475	286.607	264.385	269.34	255.012	270.848	269.438	270.728	282.485	277.589	70.2331	279.602	256.318	279.046	278.232	273.465	267.524	286.475	286.414	271.194	281.514			5.92178	0.214382	0.3695	6.52902	8.10565	0.306521	0.121216	0.268504	0.063609	0.061228	0.192662	13.0103	18.9513		6.80945	1.8543
58	PDA3	431.949	466.974	471.053	483.191	478.054	473.895	474.604	474.907	475.151	475.929	474.928	435.476	450.114	481.186	438.684	439.727	487.315	460.466	461.096	95.7183	469.125	394.419	457.352	464.439	445.983	432.82	475.929	474.99	441.593	464.713			43.0414	8.01666	3.93755	8.20093	3.06366	1.09568	0.386733	0.083445	0.160809	0.93848	0.061914	29.9456	43.1091		6.11748	8.52135
59	PDA4	698.004	638.753	679.183	662.488	689.676	680.156	681.255	681.875	681.699	682.042	682.297	334.859	627.82	582.936	622.671	621.341	380.513	646.224	652.008	1144.73	666.739	599.421	665.234	644.974	632.287	609.777	682.042	682.03	665	665.76			15.9743	43.2771	2.8472	19.5423	7.64643	1.87379	0.775025	0.154958	0.330416	0.012309	0.26699	49.7555	72.2653		330.141	37.1797
60	PDA5	830.245	841.417	896.033	908	899.373	895.692	897.671	898.628	898.351	898.333	898.889	1308.55	814.449	737.828	819.574	847.785	1208.09	855.42	845.424	1408.65	868.519	751.637	863.253	856.579	825.42	792.261	898.333	899.463	815.686	875.021			69.2184	58.0466	3.43009	8.5366	0.090148	3.77167	1.79221	0.834972	1.11266	1.13031	0.574598	72.9125	106.072		492.864	1.2373
	MAE (AU)																																	2.87102	2.34261	0.312372	1.37051	0.951674	0.179709	0.0755383	0.0384893	0.0464109	1.47655	1.19025	5.10066	7.39787		17.0023	1.44011
	RMSE (AU)																																	10.9736	9.60238	0.905942	3.85867	2.98476	0.603979	0.276746	0.123159	0.159081	10.0742	7.62917	13.3577	19.419		76.879	5.21823
	MAX (AU)																																	69.2184	58.0466	3.93755	19.5423	19.5317	3.77167	1.79221	0.834972	1.11266	77.9539	58.3553	72.9125	106.072		492.864	37.1797
	%MAE (%)																																	2.40206	1.95996	0.261348	1.14665	0.796226	0.150355	0.0631997	0.0322023	0.03883	1.23536	0.995829	4.2675	6.18949		15.0177	1.27201
	AVERAGE	119.353	119.072	121.081	119.687	119.969	119.353	119.459	119.523	119.519	120.836	118.389	115.546	112.532	111.858	113.997	114.565	117.313	114.852	114.71	121.582	115.792	111.824	116.217	117.255	114.483	112.21	119.523	119.524	113.216	116.194
Entry	Romberg error	LMP2/VT/N	LMP2/VT/T	LMP2/VT/VT	DMP2/VT/N	DMP2/VT/T	DMP2α/VT/N	DMP2α/VT/T	RIJK/VT/T	RI/VT/T	COSX/VT/T	COSX2/VT/T	DCCSD/VT/N	DCCSD/VT/T	LCCSD/VT/N	LCCSD/VT/T	LCCSD/VT/VT	DCC(T0)/VT/N	DCC(T0)/VT/T	DCC(T0)/E/T	DCC(T1)/VT/N	DCC(T1)/VT/T	LCC(T)/VT/N	LCC(T)/VT/T	LCC(T)/VT/VT	SCS	SOS	MP2 (orca)	CCSD(T)
1	CO	3.70074e-07	5.5652e-08	0	0.00846965	0.000750735	-	-	2.22045e-08	4.6246e-06	2.07889e-05	1.28307e-06	0.218177	3.38803e-06	0.0389934	0.000120584	5.44917e-06	2.04829e-05	0.00311133	0.00015099	0.0847659	1.72085e-05	0.00207403	0.00473765	9.97759e-05	2.35861e-05	2.23182e-05	6.09894e-06	1.29525e-06
2	HF	5.49098e-07	8.86679e-07	7.0823e-07	0.000122072	2.44142e-05	-	-	2.16609e-07	5.90577e-08	4.74829e-07	8.81702e-06	0	6.35048e-06	0.00159565	0.00492935	5.16254e-07	1.03221e-06	3.55271e-07	2.81997e-05	0.00146799	8.88178e-08	0.0020451	0.00414105	8.88178e-08	2.10567e-05	2.07009e-05	8.88178e-08	1.21356e-06
3	N2	2.14491e-05	2.14033e-05	2.18936e-05	0.000325521	8.77385e-05	-	-	0.000746557	0.000195642	0.00899416	0.00636849	0.000236913	0.0001237	0.00112421	0.00247458	6.5648e-06	0.000512504	0.0011452	0.00113035	8.48803e-05	0.00109992	0.00530738	0.000769143	0.000189895	4.88533e-06	1.13915e-05	0.000196306	0.00011804
4	O2				0.00226237	0.000377402	-	-	0.00145202	0.000956422	0.00342226	0.000810935	0.0015107	0.00530701				0.00240259	0.000249978	0.000129707	0.0345934	0.0329749				3.35989e-06	1.12501e-05	0.000956845	0.0002591
5	H2O	7.66054e-07	6.34677e-07	1.21572e-06	0.0284607	0.0277725	-	-	2.81989e-09	1.94058e-07	6.28847e-07	4.04901e-05	0.353541	0.54324	2.55253e-05	1.77636e-07	3.31587e-06	0.000201084	0.000100187	9.87654e-05	0.400167	0.00515072	0.000305338	7.83725e-06	1.46845e-05	1.11022e-08	2.0597e-05	1.77636e-07	1.90625e-05
6	CO2	2.03541e-07	3.3538e-08	1.05702e-06	0.00423355	0.00582581	-	-	0.000165684	0.000190135	0.00960255	0.0118897	3.12343e-06	0.737032	0.0117625	0.00944934	4.0708e-06	0.159185	0.0618887	0.0254787	0.152308	0.0813777	0.0282386	0.0297014	3.4416e-05	5.4394e-05	4.94104e-05	0.000200985	2.02974e-06
7	FCN	3.15673e-06	3.15673e-06	2.13163e-06	0.00697632	0.00324097	-	-	5.53434e-05	5.16254e-07	3.55442e-06	6.06533e-06	0.529348	0.706462	0.000387246	3.57578e-05	2.62013e-06	0.388828	0.238139	0.272147	0.533006	0.277821	0.000463096	0.000307546	9.45713e-06	1.70106e-05	1.81491e-05	2.09555e-07	1.63334e-05
8	HCN	1.07446e-05	1.27392e-06	6.14296e-10	0.0019043	0.0024114	-	-	0.000360956	6.66134e-08	0.000296074	8.74671e-06	6.21725e-06	5.28096e-06	0.000831937	0.00892075	0.000189471	2.44249e-07	7.4607e-06	0.000209071	9.50394e-06	1.34928e-05	0.00578113	0.00647598	0.000346495	6.55795e-06	2.62531e-07	3.42037e-06	1.80655e-05
9	HNC	1.07446e-05	1.27392e-06	5.68139e-10	0.0019043	0.0024114	-	-	0.000360956	6.66134e-08	0.000296074	8.74671e-06	6.21725e-06	5.28096e-06	0.0102705	0.00535549	0.000246503	2.44249e-07	7.4607e-06	0.000457159	8.82269e-06	1.34928e-05	0.00578113	0.00550796	0.000294154	6.55795e-06	2.62531e-07	3.42037e-06	4.7562e-05
10	HNO	1.77636e-07	1.77636e-07	1.11022e-07	0.011028	0.000501505	-	-	0.00134985	1.84001e-05	0.000495148	0.000495551	0.000123516	0.000975905	4.39352e-05	0.00713966	8.79837e-05	1.55431e-06	0.000151346	0.00105555	0.00151239	4.76064e-05	0.000130977	0.0278448	4.81156e-05	6.10351e-05	6.08323e-05	1.18831e-05	8.29344e-05
11	N2O	3.7433e-06	5.2969e-08	4.34393e-06	0.0388062	0.0052063	-	-	0.000124523	3.15303e-06	4.92273e-05	5.31297e-05	0.0665422	0.564868	0.000315734	0.0315467	0.000478939	0.365679	0.0323918	0.247682	0.0363629	0.0996164	0.00572351	0.0196664	0.00346218	7.82409e-05	8.88178e-08	1.55431e-06	3.89041e-05
12	NH3	8.88178e-08	8.88178e-08	5.87493e-08	0.00698495	0.00234375	-	-	1.87005e-06	1.4596e-06	3.80364e-06	0.000176986	1.77636e-07	2.9647e-06	0.0114426	0.00395624	8.3987e-05	3.36546e-05	0.000270372	4.38819e-05	0.00304104	0.000145216	0.014176	0.00196733	2.32439e-05	3.00569e-05	4.36497e-05	2.258e-07	4.32501e-05
13	C2H2	0	0	6.76835e-06	7.10543e-07	1.11022e-08	-	-	0.000241118	0.000573542	0.00245466	0.00169634	0.000146094	0.000189082	0.056671	0.00643851	1.57447e-05	5.04485e-05	0.00280717	0.00140634	0.000357009	0.00593456	0.0345269	0.0299613	9.5346e-05	2.13045e-06	1.13929e-05	0.000573162	9.05942e-06
14	H2CO	1.75327e-05	1.66941e-05	1.93041e-05	0.0286854	0.0350266	-	-	8.35478e-06	2.73688e-06	1.34275e-05	5.98284e-06	5.86198e-06	0.235963	7.4607e-05	1.20121e-05	5.31427e-06	1.42109e-06	9.9476e-05	0.0344332	0.0632506	0.0142737	8.06762e-05	2.41782e-08	0.000203926	0.000126416	0.000119852	2.74115e-06	0.000189945
15	H2O2	2.33147e-05	2.33147e-05	1.23457e-05	0.0519043	0.00976562	-	-	0.000918194	0.000359213	0.0104764	0.00778837	0.00412278	0.00253731	0.0250932	0.00678899	0.000703104	0.00518989	0.0268766	0.0267418	0.0230778	0.0113578	0.0149092	0.00673061	0.000117995	0.000135103	0.00014078	0.000360653	5.10497e-05
16	HNO2	1.46297e-05	4.99156e-05	4.35207e-05	0.0168213	0.0101807	-	-	0.00295756	1.72265e-05	5.39226e-05	0.0004629	0.010996	0.353958	0.0221215	2.81256e-06	5.03893e-05	0.0394533	0	0.0117656	0.056202	0.0861784	0.0331275	3.67114e-06	2.70006e-05	8.14465e-05	7.45884e-05	2.35793e-05	5.36804e-05
17	HNO3	0.000259259	2.1333e-06	0.000249933	0.00737915	0.0108261	-	-	3.94034e-05	9.46869e-05	0.000469491	0.00146754	7.72715e-06	0.169284	0.00583806	0.00688249	0.000399029	0.0143167	0.0964351	0.0954284	0.0203649	0.111518	0.0279704	0.00384979	0.00238582	7.18859e-05	3.95662e-05	7.0625e-05	8.72606e-07
18	CH4	8.59825e-08	5.2969e-08	0	0	0	-	-	1.83187e-07	1.11563e-06	0.000162492	2.96119e-05	0	7.67048e-06	0.00884314	0.00628847	3.04678e-05	5.76798e-08	0	4.74643e-06	0.0027621	0.00294319	0.00829389	0.0031645	0.000193622	9.47332e-06	1.10801e-05	1.77636e-07	9.74722e-06
19	H2CO3	2.23229e-05	2.51298e-05	2.50704e-05	0.00625064	0	-	-	7.10543e-06	1.254e-05	1.13626e-05	8.61949e-06	0.026218	6.21133e-05	0.078682	0.00307831	0.000451577	7.42517e-05	0.00720529	0.0273718	0.0712891	0.00397917	0.235593	0.00339213	0.00409448	6.14344e-05	5.51331e-05	4.33415e-06	0.00399243
20	B(OH)3	7.12023e-05	0.168088	7.6561e-05	0.182288	0.175169	-	-	2.28336e-06	4.26894e-05	3.21169e-05	7.16057e-05	0.000165108	0.521052	0.133203	0.112068	0.0178001	0.0154036	0.0855202	0.00463242	0.0186466	0.0745932	0.244143	0.103971	0.0206328	0.000215223	0.000211612	1.55253e-05	8.91135e-05
21	C2H6	8.1081e-07	8.1081e-07	9.34553e-07	5.55112e-09	0.00273437	-	-	1.81591e-06	2.3509e-06	0.00174966	4.95771e-06	4.36984e-05	0.0794748	0.00299887	0.00699443	1.0187e-07	0.0154374	0.0103501	0.0234821	0.000125144	0.0023487	0.00711584	0.00770264	2.24771e-06	2.22045e-08	4.50221e-05	5.42734e-06	0.00119055
22	C3H8	5.0561e-06	5.9952e-07	1.87406e-05	0.0483805	0.000503804	-	-	8.60369e-06	8.1569e-06	4.31415e-05	0.000157704	0.0476136	0.0260268	0.00138772	0.00706775	0.000845205	0.0275847	0.00549626	0.00616842	0.0408944	0.0273525	0.00122865	0.0312683	0.00105517	7.8193e-05	0.000190607	1.57149e-06	0.00012437
23	1-butene	7.64278e-05	0.00104965	5.78204e-05	0.312231	0.287036	-	-	0.000373911	0.000144461	0.000385398	7.46208e-05	0.02275	0.0199177	0.218127	0.00801842	0.0048157	0.0353831	0.0163224	0.0162007	0.062173	0.0145745	0.234039	0.0147976	0.00455782	0.000231158	4.68764e-06	1.08339e-07	0.000483104
24	C6H6	6.91909e-06	7.31915e-06	8.79637e-06	0.0851562	0.0296875	-	-	0.00195656	0.000353121	0.00597039	0.00483274	0.00188907	0.00169663	0.0349874	0.1216	0.000119913	0.182201	0.471761	0.0478112	0.11858	0.0272442	0.0533717	0.134233	0.005053	1.06581e-06	6.14335e-05	0.00034151	0.000176558
25	C4H10	3.99651e-05	1.42394e-05	2.7392e-05	0.0125	0.00624976	-	-	3.23307e-05	3.33685e-06	1.1724e-05	6.12292e-06	0.0010169	0.0114201	0.0223856	0.0865281	0.0051025	0.0577586	0.145541	0.145601	0.0161928	0.0174827	0.0112209	0.00642829	0.00586611	0.000399448	0.000452129	1.40175e-05	0.000126462
26	C4H9OH	0.0205484	7.38964e-05	9.9476e-05	0.223291	0.321493	-	-	2.7623e-05	2.64649e-05	0.0126443	6.5814e-05	0.184474	0.111485	0.53084	0.384136	0.00812461	0.246856	0.20118	0.201281	0.217852	0.145199	0.654681	0.502434	0.0867751	0.000147022	0.000156516	1.29875e-05	0.005385
27	C4H9CHO	0.0020691	0.0943242	0.000430589	0.258631	0.280817	-	-	1.96213e-05	1.65884e-05	0.0876451	0.00194514	0.0216927	0.0951148	0.454381	0.0236839	0.000268585	0.0218252	0.0441195	0.044477	0.0217785	0.108743	0.946182	0.0170967	0.0109182	0.00142691	0.00125669	7.17944e-07	9.33369e-05
28	C4H9NH2	0.360955	0.000149569	8.73375e-05	0.103632	0.00306396	-	-	9.04782e-07	3.22224e-05	6.57252e-06	0.00143277	0.116097	0.0788916	0.0680843	0.0817201	0.106009	0.0729417	0.105284	0.107496	0.0722094	0.0695269	0.0745286	0.186971	0.111358	0.000117184	0.000273448	4.24549e-05	4.01346e-05
29	C4H9COOH	7.43741e-05	0.349845	0.00024869	0.303755	0.381527	-	-	8.95174e-06	6.4852e-06	0.00518766	0.000125375	0.0931888	0.187	0.0205625	0.110427	0.186544	0.159273	0.236251	0.2406	0.217395	0.0845436	0.00668428	0.0383012	0.24328	0.00117481	0.00103007	1.57958e-05	0.000330759
30	C4H9CONH2	1.21643	2.27374e-05	0	0.128125	0.0515774	-	-	8.7016e-05	5.53122e-06	8.86902e-05	2.88942e-05	0.0479032	0.0276994	0.139045	0.113555	0.0782875	0.0122637	0.0712778	0.0678522	0.035478	0.00852984	0.133379	0.137177	0.105727	0.00217021	0.00212537	2.83978e-06	8.91355e-05
31	C5H12	0.000448264	0.000388267	0.000125766	0.0742666	0.00534617	-	-	4.96713e-05	5.7488e-05	0.00243056	0.000230704	8.27042e-05	0.269253	0.0513812	0.0760266	0.379864	0.00153809	0.0781888	0.0861959	0.00434173	0.0450618	0.00202528	0.0408727	0.428826	0.000154579	2.84217e-06	8.08948e-06	0.000101848
32	C6H12	0.000188072	0.00209752	2.85309e-06	0.146094	0.0832804	-	-	1.09681e-05	0.000120351	0.000201705	7.9211e-05	2.81256e-07	0.00648885	0.083636	0.220377	0.000982333	0.000102318	0.00882664	0.00805086	0.0512487	0.00124063	0.0308578	0.579828	0.00124703	1.95274e-05	0	2.59494e-05	0.000440329
33	C6H14	2.61326e-06	0.000102318	3.13231e-06	0.556592	0.548181	-	-	5.04858e-06	3.37372e-06	0.00443594	0.0175914	0.0967075	0.248756	1.17616	0.00391375	0.0460064	0.154563	0.0179414	0.0186481	0.183162	0.0572285	1.20264	0.0218442	0.0174989	2.60307e-05	3.35905e-05	1.94382e-06	0.00179791
34	C7H16	1.23608	0.000544986	9.11863e-05	0.125885	0.238342	-	-	0.000307843	8.54317e-06	0.0142919	0.026321	0.0725611	0.0183908	0.00457732	0.302477	0.0344031	0.247389	0.016404	0.0170953	0.251562	0.00698603	0.00559766	0.360962	0.0270518	1.70956e-05	3.90419e-05	3.73672e-05	0.00220785
35	C8H18	0.450147	0.368165	2.70006e-05	0.123798	0.240149	-	-	3.25961e-05	2.33806e-05	0.0478246	0.0549589	0.69347	0.122986	2.68412	0.358684	0.356536	0.779974	0.298497	0.29771	0.787088	0.242222	0.0940153	0.363029	0.513763	0.000177206	0.000102881	7.0416e-05	0.000491747
36	H1	1.11162e-07	1.03149e-07	1.74808e-07	0.00015898	0.00015898	-	-	7.3011e-06	1.25039e-05	2.56899e-06	0	3.09974e-06	4.32465e-06	3.23958e-06	3.23958e-06	4.5979e-07	1.11022e-08	2.22045e-08	3.16162e-06	3.09974e-06	4.30304e-06	3.23958e-06	3.23958e-06	4.5979e-07	1.27157e-05	2.77556e-09	3.11603e-06	6.67377e-07
37	H2	4.44089e-08	4.44089e-08	3.24856e-07	0.00859375	0.00859375	-	-	2.53443e-06	1.04546e-06	6.76676e-05	5.46868e-05	5.61329e-05	7.84673e-07	0.000244129	3.02166e-05	7.20711e-06	0	0.00982413	3.75959e-05	0.00282955	0.000151537	0.000373959	6.2649e-06	2.44645e-06	2.11591e-05	1.11022e-08	1.03806e-06	0.000132969
38	H3	1.92172e-06	0.000150013	7.94275e-06	0.003125	1.38778e-09	-	-	2.15892e-06	0.000111204	0.000669575	3.651e-06	0.064048	0.0003125	0.00109319	0.298722	0.00493789	9.99867e-05	6.66134e-08	0.000199996	0.0343813	0.006575	6.76269e-05	0.104416	0.00245469	8.2343e-07	8.83497e-05	0.000100727	5.1114e-05
39	H4	1.45957e-05	4.90023e-05	4.03793e-06	0.00847535	0.000675996	-	-	6.12499e-05	5.73245e-05	0.00100641	0.000290232	5.52253e-05	0.000574996	0.0475799	0.188112	0.00127383	0.000279155	2.09018e-05	0.000101771	0.00144843	6.68003e-05	0.0391844	0.0903652	0.00187422	0.000137315	3.29379e-05	5.83367e-05	4.97761e-05
40	H5	2.31361e-05	2.59059e-05	5.84268e-07	0	0.0110697	-	-	9.53034e-05	0.00261766	0.110056	0.142236	0.0837402	0.000824996	0.127962	1.7573	0.0958493	9.98757e-05	0.00106872	0.000149969	0.152252	0.00108124	0.189555	2.27664	0.166383	2.74e-05	2.22045e-08	0.00265065	0.000123829
41	H6	0.00284996	0.0369012	0.000624945	0.059375	0.266455	-	-	0.00065527	0.00354795	0.0320919	0.0334289	0.0532107	0.0466209	0.120263	2.21946	0.160663	0.0830049	0.000599965	0.00980003	0.139046	0.000700018	0.0714219	2.45047	0.0996594	0.000173177	0.000296876	0.00353151	9.27359e-05
42	H7	0.00027498	0.000525024	0.00917476	0.00624999	0.01875	-	-	0.00284908	0.00282541	0.0125565	0.0525621	0.252064	0.0964772	0.0209486	0.0304249	0.0197815	0.2751	0.00305	0.00035012	0.273549	0.00309999	0.0624969	0.248069	0.0915979	0.000389973	0.000309352	0.00249372	6.68739e-05
43	H8	0.000791937	0.00018725	0.00244995	0.457227	0.406787	-	-	0.00332565	0.0022769	0.111094	0.532227	0.509381	0.25325	0.0498424	0.137815	0.0954125	0.21235	0.272984	0.272136	0.550964	0.288074	0.842576	0.236463	0.00937508	2.22045e-08	2.22045e-08	0.00247411	0.000148054
44	PMI1	5.79216e-07	5.78289e-07	1.14877e-07	0.00266944	0.00752767	-	-	0.000100098	2.46932e-06	1.08813e-06	0.000215581	0.185726	5.00933e-05	0.0671371	0.000515528	2.3684e-07	0.000174438	1.69346e-05	0.00128692	0.133025	1.87406e-05	0.904442	0.0006116	9.81104e-06	5.52127e-05	3.68342e-05	1.56608e-06	9.42985e-06
45	PMI2	4.76064e-05	4.83169e-05	0.0741937	0.000146484	0.00841675	-	-	2.40366e-05	2.56564e-05	1.113e-05	5.80383e-05	0.0572921	0.0325694	0.0599434	0.0414727	0.0433318	0.0166581	0.0251622	0.0258545	0.0363172	0.0355362	0.14172	0.0372611	0.0741194	9.45236e-05	0.000111242	5.67551e-05	5.45589e-05
46	PMI3	0.0232644	0.93225	1.71786e-07	0.911343	0.699998	-	-	9.32587e-07	3.90964e-05	0.000168979	0.00188764	0.150558	0.524337	0.546018	0.923255	0.031477	0.144064	0.0384985	0.0448364	0.178623	0.438378	0.569652	0.0843454	0.0197218	0.000481422	0.000628455	4.18739e-07	0.000284395
47	PMI4	0.555504	0.000554579	0.0208491	1.04664	1.2968	-	-	6.46594e-05	0.000152517	0.0233941	0.000174578	0.222544	0.621374	0.224001	0.399162	0.121577	2.60003	0.0717982	0.0522573	3.17825	0.180763	0.0489051	0.0848136	0.373088	0.000889921	0.00090025	6.61249e-05	0.0194479
48	PMI5	3.34678	7.47254e-05	0.749239	0.0566487	0.454932	-	-	0.000204445	0.000221105	0.106032	0.000347782	6.2311	0.568623	3.09864	0.496063	0.877454	4.65626	0.234979	0.145528	5.7155	0.273227	3.3432	0.185707	2.03564	0.00104885	0.000833812	2.3664e-05	0.0273437
49	PMI6	5.72667	0.263102	0.101115	1.02178	0.141699	-	-	6.10575e-06	0.0109612	0.168986	0.149304	0.113798	0.887271	4.89206	3.18257	0.623455	0.118498	1.39135	1.35231	0.0530879	1.50749	8.97912	3.6663	0.668929	0.00525079	0.00715536	0.010875	0.0160319
50	PA1	7.10543e-07	8.40069e-05	1.22569e-05	0.00117188	0.000976563	-	-	0.000211425	0.000802003	0.000202548	8.22977e-05	0.000768752	0.00576268	0.0190588	0.000360444	1.49533e-05	0.000542943	0.000421929	9.28985e-06	0.0207968	0.000493827	0.00589952	0.00115922	0.000700062	2.712e-05	7.97993e-06	0.000863625	6.9796e-06
51	PA2	0.000176073	0.000258079	0.000103909	0.0507446	0.0204468	-	-	0.000918373	0.00116104	0.0143689	0.000201045	4.28398e-05	0.375806	0.0054206	0.0013749	0.000618705	0.000650857	0.039066	0.0402749	0.124517	0.0807272	0.000963228	4.73103e-05	0.00139977	0.00030612	0.000304904	0.00118929	4.3563e-05
52	PA3	0.000262842	0.00053119	0.000750333	0.645264	0.00495867	-	-	0.0081966	0.00458605	0.0395151	0.0296486	0.0633711	0.483921	0.676342	0.288097	0.325636	0.15812	0.022861	0.0196231	0.180248	0.664496	0.271984	0.282675	0.409585	0.000312195	0.000312461	0.00465011	0.00504205
53	PA4	0.0172179	0.00367351	0.000571276	1.31429	0.125001	-	-	0.00314378	0.000902066	0.144901	0.0131049	0.596867	0.95731	2.64495	2.29142	0.0241987	0.836704	1.5524	1.50211	1.1259	0.876325	0.181807	4.57585	0.777422	0.00113144	0.00117766	0.000825034	0.00163587
54	PA5	0.700304	0.821753	0.162986	1.46978	0.309375	-	-	0.010163	0.00221493	0.156457	0.282749	1.66319	3.19894	4.3243	0.391918	0.108867	1.15316	3.35234	3.31104	1.239	3.69318	7.89503	0.286556	0.783769	0.00148442	0.00177731	0.00214632	0.00474885
55	PA6	0.42325	0.469595	0.0821213	0.249609	0.53291	-	-	0.00108706	0.0513472	0.0167242	0.105473	1.23615	1.81255	9.98966	0.0468397	1.57981	1.21385	0.635827	0.846155	2.37554	1.31368	11.7008	7.7225	1.50081	0.00233712	0.00250057	0.051322	0.0529691
56	PDA1	1.32056	0.013543	0.0416065	0.0186951	0.000931804	-	-	0.00175024	0.0107358	0.00349525	0.0222104	0.293476	0.163903	0.0469309	0.397191	0.0139302	0.603659	0.165609	0.700412	0.200394	0.769281	0.612843	0.219206	0.148452	0.000275842	0.000117066	0.000166741	0.000124399
57	PDA2	1.84596	1.42974	0.14005	4.38701	1.475	-	-	0.004477	0.0367363	0.000533007	0.000313331	9.53218	0.306331	4.57415	0.15863	0.338186	10.3167	0.706768	0.433099	1.42625	0.0151767	7.23977	0.17	1.1154	0.000141016	0.00038462	0.000434751	0.00374174
58	PDA3	7.23576	0.0130328	1.9294	1.01426	4.35893	-	-	0.00378787	0.0135348	0.00362647	0.00106013	29.0111	1.45107	0.179855	2.30238	1.41896	23.2556	3.45641	2.90752	0.126598	0.790656	35.2033	0.925703	4.13139	0.00172373	0.00182829	0.000156319	0.0220086
59	PDA4	25.6566	8.13979	2.35116	15.8292	0.572119	-	-	8.16125e-05	0.107223	0.0856838	3.35731e-05	31.103	1.25466	24.1926	1.82184	1.85911	21.8143	5.20103	0.150667	4.7684	3.2692	28.8122	0.673163	4.34568	0.00486046	0.00504515	0.000287692	0.0312497
60	PDA5	65.599	4.5901	1.46727	4.72539	10.3144	-	-	0.0199495	0.18639	0.0163102	0.102682	26.3986	2.57044	53.1174	12.3828	3.64439	10.2447	16.4011	1.46853	3.87121	1.79908	68.8587	10.6374	3.95326	0.00023437	0.00107436	0.000888194	0.043113
	MAROE	1.96174	0.300017	0.120939	0.60325	0.396813			0.00121468	0.00736286	0.0211289	0.0268267	1.84055	0.345978	1.9479	0.540312	0.213855	1.34519	0.597783	0.256056	0.491525	0.29458	3.05258	0.638218	0.378067	0.000476124	0.000527019	0.00147134	0.00411074
	%MAROE	1.64364	0.251963	0.0998826	0.504022	0.330764			0.00101627	0.00616039	0.0174856	0.0226598	1.59292	0.307447	1.7414	0.47397	0.186667	1.14666	0.52048	0.223219	0.404274	0.254403	2.72981	0.549159	0.32243	0.000415889	0.000469672	0.00123099	0.00353784
[truncated: 33 more columns]

## Sheet: Beta (g-NLO)
Molecules with beta<0 for the reference
		PROPERTY: βZZ																																ABS. ERROR VS MP2 (ORCA) (AU.)														ABS. ERROR VS CCSD (AU.)
Entry	Name	LMP2/VT/N	LMP2/VT/T	LMP2/VT/VT	DMP2/VT/N	DMP2/VT/T	DMP2α/VT/N	DMP2α/VT/T	RIJK/VT	RI/VT	COSX/VT	COSX2/VT	DCCSD/VT/N	DCCSD/VT/T	LCCSD/VT/N	LCCSD/VT/T	LCCSD/VT/VT	DCC(T0)/VT/N	DCC(T0)/VT/T	DCC(T0)/E/T	DCC(T1)/VT/N	DCC(T1)/VT/T	LCC(T)/VT/N	LCC(T)/VT/T	LCC(T)/VT/VT	SCS	SOS	MP2 (G16)	MP2 (orca)	CCSD	CCSD(T)			LMP2/VT/N	LMP2/VT/T	LMP2/VT/VT	DMP2/VT/N	DMP2/VT/T	DMP2α/VT/N	DMP2α/VT/T	RIJK/VT/T	RI/VT/T	COSX/VT/T	COSX2/VT/T	SCS - vs G16	SOS - vs G16		DCCSD/VT/N	DCCSD/VT/T
1	CO	30.2478	30.2478	30.2392	31.0319	30.2702	30.2393	30.26	30.2566	30.2717	30.0015	30.4657	30.4544	31.5929	2.71863	32.6985	30.6746	30.624	33.2877	33.2877	20.4776	31.7975	29.9595	16.8941	30.6928	50.0015	31.5574	30.2719	30.2885	30.6	30.6243			0.0406774	0.0406842	0.0492132	0.743467	0.018288	0.0491137	0.0284592	0.0318472	0.0168089	0.286939	0.17729	19.7296	1.28552		0.14562	0.99289
2	HF	-11.3077	-11.3006	-11.3093	-11.445	-11.4568	-11.315	-11.3156	-11.3229	-11.4468	-10.1108	-10.57	-10.9188	-11.354	-1.41318	-11.0173	-11.4278	-11.1706	-12.7652	-12.7652	-13.528	-13.4152	-11.3823	-11.831	-11.9198	-11.4395	-11.5306	-11.3178	-11.446	-11.4	-11.8844			0.138244	0.145339	0.136634	0.0009277	0.0108381	0.130955	0.13033	0.12306	0.0008136	1.33515	0.875984	0.121745	0.212789		0.481195	0.0459712
3	FCN	57.5263	57.5263	57.4281	39.88	56.8496	57.2721	57.3625	57.2662	57.3626	57.5412	57.6528	67.5443	37.3318	-87.8817	87.8817	53.214	77.092	70.005	70.005	6.85257	67.9027	126.986	41.5444	52.9256	56.7946	56.7704	57.3547	57.3756	50.6	50.7519			0.150654	0.150654	0.0524784	17.4957	0.525978	0.103497	0.0131043	0.109403	0.0129559	0.165566	0.277198	0.560068	0.584261		16.9443	13.2682
4	HCN	-3.1791	-3.1791	-3.45662	-2.05964	-3.26695	-3.34547	-3.38505	-3.45363	-3.26336	-2.83112	-5.04943	-8.02921	-5.69241	-0.0620447	-1.75637	-6.90302	-10.1844	-8.58934	-8.58934	-10.9641	-8.59748	-3.46401	126.986	-9.78137	-2.49075	-1.99057	-3.3981	-3.27438	-6.95	-9.99057			0.0952828	0.0952827	0.182235	1.21474	0.00743387	0.071088	0.110664	0.17925	0.011019	0.443263	1.77505	0.907353	1.40753		1.07921	1.25759
5	HNC	23.4028	23.4028	24.0752	24.2187	24.262	24.262	24.262	23.6181	24.0204	23.6717	23.6717	22.111	22.8077	43.4555	34.0911	22.365	20.2511	21.5366	21.4329	26.8665	38.7513	74.9989	55.6273	20.144	23.4632	23.4512	23.4641	23.4641	20.4327	18.1675			0.061307	0.061307	0.611129	0.754624	0.797902	0.797902	0.797902	0.154071	0.556341	0.207617	0.207617	0.000828104	0.0128309		1.67833	2.37495
6	HNO	-4.84963	-4.84963	-4.81428	-1.28685	-4.75819	-4.3398	-4.66688	-4.60771	-4.42976	-4.21532	-4.00764	-20.3061	-19.6505	-2.15849	-9.41701	-12.1947	-23.4041	-24.9582	-24.9582	-0.916876	-50.4007	-14.5878	-23.3092	-19.2736	-5.50113	-6.15588	-4.65896	-4.42069	-8.03	-18.0211			0.428949	0.428949	0.393593	3.13383	0.337503	0.080884	0.246189	0.187025	0.00907607	0.205362	0.413048	0.842173	1.49692		12.2761	11.6205
7	N2O	-73.227	-73.2283	-72.9824	-86.7098	-70.6276	-72.9663	-72.9425	-73.0289	-73.0588	-76.5822	-75.9387	-26.1949	-666.5	-8.47106	-68.5048	-72.5329	-5.45423	-53.3687	-63.3498	-32.1103	-55.8106	-56.1303	-62.4649	-62.8444	-75.4196	-76.4942	-72.9498	-73.0769	-71.7	-58.0307			0.15003	0.151407	0.0945225	13.6329	2.44938	0.110601	0.134438	0.0480025	0.018166	3.50527	2.86176	2.46984	3.54444		45.5051	594.8
8	HNO2	-5.76992	-5.74735	-6.09947	-9.96194	-8.24565	-6.13333	-6.16875	-6.79666	-6.21342	-6.8406	-6.62086	-6.04257	-10.0063	-0.8849	12.6127	-57.3954	-5.99995	-35.0666	-35.0666	-7.125	-42.327	-9.92457	13.8203	-83.0262	-1.81576	-0.171367	-6.11943	-6.20483	-1.33	-9.45811			0.434905	0.457474	0.105361	3.75712	2.04082	0.0714996	0.036076	0.591836	0.00859036	0.635773	0.416031	4.30367	5.94806		4.71257	8.67627
9	HNO3	-6.84149	-1.02302	-1.83344	-64.0934	-57.2477	-1.07052	-0.955669	-0.69951	-0.836479	-5.67287	-0.804421	-0.529171	-45.5698	-1.61498	1.85876	-0.106025	-0.915444	-9.56231	-19.6834	-0.396818	-15.3677	-20.6581	1.00643	-4.74729	-1.45594	-2.51957	-0.987503	-0.855353	-12.4	-2.61548			5.98614	0.16767	0.978088	63.2381	56.3923	0.215168	0.100316	0.155843	0.0188738	4.81751	0.0509321	0.468435	1.53207		11.8708	33.1698
10	H2CO	17.5893	17.5893	17.9916	37.3635	31.3994	17.8637	17.9528	18.0326	17.9972	18.4599	-18.5854	-18.4351	-12.6265	-5.833	-18.5671	-28.0414	-29.9988	-33.2327	-33.2327	-24.6191	-34.7303	-18.4507	-53.5675	-31.8577	-16.8496	-16.0636	-18.0033	-18.005	-29.8	-32.7946			35.5943	35.5943	35.9966	55.3685	49.4045	35.8687	35.9578	36.0377	36.0022	36.465	0.580397	1.15373	1.93965		11.3649	17.1735
11	B(OH)3	-79.8412	-23.2927	-26.9748	-171.602	-162.741	-29.881	-29.0057	-26.8774	-26.84	-27.2069	-26.6403	-19.3946	-40.5135	-2.06845	-27.2768	-27.3658	-22.1623	-27.5502	-27.5502	-22.9691	-20.0379	-33.1428	-129.025	-30.4102	-27.2329	-27.444	-26.8453	-26.8504	-27.4	-28.6608			52.9908	3.55769	0.124424	144.752	135.891	3.03062	2.15528	0.0270123	0.010428	0.356491	0.210128	0.387607	0.598737		8.00545	13.1135
12	1-butene	44.4556	37.5538	45.1236	-0.0381469	18.8356	29.0996	29.1017	33.3536	27.4311	28.846	45.6447	1.67674	14.7751	58.4133	68.3371	0.486065	9.83043	12.9111	10.228	12.018	28.9367	35.161	417.39	41.4732	32.8491	35.2661	28.8995	27.4656	31.4	29.1622			16.99	10.0882	17.658	27.5038	8.63007	1.63394	1.63602	5.88797	0.0345919	1.38038	18.179	3.9496	6.36657		29.7233	16.6249
13	C4H9OH	-261.029	-34.9688	-43.4553	-140.711	-145.47	-34.3786	-34.7103	-34.7539	-34.7364	-38.6127	-34.742	-57.3776	-313.746	-6.8577	-13.8913	-38.5888	-43.3791	-71.2926	-71.2926	-57.1324	-75.3106	-6206.84	-59.4952	-37.9452	-33.7673	-33.3457	-34.7392	-34.7294	-32.4	-32.2033			226.299	0.23942	8.72594	105.982	110.741	0.350746	0.0190224	0.0245337	0.0070738	3.88332	0.0126766	0.971891	1.3935		24.9776	281.346
14	C4H9CHO	-47.6845	26.5578	41.9608	-50.1077	-23.7762	5.46031	5.4204	5.46088	5.41455	11.666	5.21514	1.46398	28.0514	6.56636	2.33015	2.52953	1.63236	6.20115	13.8305	1.33024	16.9287	13.5402	33.4409	19.4349	4.69901	4.43478	5.65121	5.5051	37.1	5.42887			53.1896	21.0527	36.4557	55.6128	29.2813	0.0447831	0.0846928	0.0442113	0.0905425	6.16092	0.289954	0.952202	1.21643		35.636	9.04865
15	C4H9NH2	126.216	14.4134	15.0736	73.039	26.9015	14.7016	14.5761	14.7065	15.2814	14.3853	13.4163	27.5052	36.9836	3.88623	16.8618	18.1969	18.0173	11.3817	6.85734	1304.54	7.51642	20.6116	37.4801	21.2446	14.415	14.1973	14.7146	15.2306	15.5	15.1051			110.985	0.817248	0.157035	57.8084	11.6709	0.529	0.654464	0.524124	0.0507666	0.845342	1.8143	0.299624	0.517312		12.0052	21.4836
16	C4H9COOH	16.4135	19.2352	12.025	-24.2774	-58.6652	10.4208	10.9748	10.8318	10.7849	10.0108	10.3395	5.39066	46.914	-39.7441	26.7769	16.2314	25.4457	60.2542	60.2542	25.8431	58.2332	23.251	25.4105	29.4924	5.71595	3.55428	21.2033	10.9321	14.2	20.912			5.4814	8.30303	1.09286	35.2095	69.5973	0.511309	0.0426786	0.10038	0.147235	0.921375	0.592626	15.4873	17.649		8.80934	32.714
17	C4H9CONH2	1781.4	26.7823	53.7279	-22.257	-22.2417	39.1192	37.5471	38.2039	38.2416	38.0075	38.9642	15.2487	17.9933	-4.42166	2.18076	11.3927	379.262	34.7612	34.7612	21.5622	41.1143	13.1859	13.1859	5.00973	32.046	29.4693	52.5582	38.2289	36.6	42.83			1743.17	11.4465	15.499	60.4859	60.4706	0.890297	0.681764	0.024935	0.0126963	0.221413	0.735371	20.5122	23.0889		21.3513	18.6067
18	PMI1	-8.61362	-8.61362	-8.3103	-9.50142	-3.35033	-8.975	-8.4	-8.66715	-8.39977	-8.66895	-7.83729	-7.00852	-10.9239	-0.179776	-2.16898	-3.73823	-9.15492	-31.5001	-23.8972	-9.94095	-8.23608	-9.80304	-4.0106	-7.3992	-9.98483	-11.1039	-8.4215	-8.39431	-5.42	-8.98748			0.219317	0.219317	0.0840093	1.10711	5.04398	0.580692	0.00569237	0.272846	0.00546712	0.274643	0.55702	1.56333	2.68238		1.58852	5.50387
19	PMI2	71.0224	91.4889	70.5217	134.211	139.724	90.3333	89.7018	89.377	89.4093	89.6701	89.3239	233.798	18.9525	1.66473	4.27255	18.815	4.29742	23.3665	593	8.44654	7.91703	-5.00795	-2.17137	15.8988	100.564	107.862	89.5972	89.5166	27.2	10.985			18.4941	1.97232	18.9949	44.6944	50.2071	0.816766	0.185221	0.139543	0.107238	0.153513	0.192658	10.9669	18.2646		206.598	8.24754
20	PMI3	28.2676	383.763	323.21	18.2286	4.64857	330.132	325.239	323.258	323.231	324.622	324.051	133.491	75.2783	10.3713	231.755	82.1131	98.6829	70.1593	70.1593	80.9965	31.6585	8.81879	32.0993	257.71	383.587	418.377	323.851	323.345	156	91.1194			295.077	60.4183	0.135059	305.116	318.696	6.787	1.89429	0.08715	0.113439	1.27713	0.706141	59.7358	94.5266		22.5087	80.7217
21	PMI4	827.168	591.08	638.12	1374.65	1136.74	757.128	767.351	765.711	767.06	769.408	769.408	267.186	798.128	23.8061	843.143	570.393	124.833	287.749	386.373	62.142	221.932	707.329	3.97209	373.813	948.539	1050.69	762.172	768.129	464	283.311			59.0386	177.049	130.01	606.522	368.607	11.0016	0.778717	2.41835	1.06957	1.27839	1.27839	186.367	288.52		196.814	334.128
22	PMI5	1490.31	869.219	1079.23	998.261	831.559	1384.41	1465.75	1479.38	1478.88	1109.3	1413.18	2007.12	603.984	311.995	1427.78	1428.87	1926.92	236.235	32.6394	2007.12	691.826	606.789	2766.45	656.847	1883.5	2111.55	1455.67	1483.54	1080	733.9			6.77456	614.318	404.309	485.277	651.978	99.1299	17.7903	4.15416	4.65897	374.239	70.3561	427.828	655.876		927.115	476.016
23	PMI6	2016.44	1195.97	1474.83	1676.38	3345.73	2454.32	2507.59	2538.74	2462.25	2473.7	2637.06	3159.17	2745.79	489.242	2799.01	2559.02	3030.55	2946.31	2946.31	3159.17	1830.7	1252.61	4619.78	3234.07	3267.34	3645.68	2522.01	2468.87	2100	1636.93			452.421	1272.9	994.034	792.489	876.86	14.5458	38.7214	69.8704	6.61736	4.839	168.19	745.328	1123.67		1059.17	645.787
	MAE (AU)																																	134.096	96.5075	72.4296	125.3	122.159	7.71095	4.44369	5.26929	2.15566	19.2999	11.7717	65.4308	97.9275		115.668	114.205
	RMSE (AU)																																	384.768	297.43	225.744	244.803	253.658	22.3675	11.6507	16.4703	7.69859	78.4374	38.2146	183.927	278.683		299.974	228.324
	MAX (AU)																																	1743.17	1272.9	994.034	792.489	876.86	99.1299	38.7214	69.8704	36.0022	374.239	168.19	745.328	1123.67		1059.17	645.787
	%MAE (%)																																	55.5235	39.9596	29.9899	51.8813	50.5808	3.19277	1.83994	2.18178	0.892567	7.99126	4.87417	27.0921	40.5475		62.4939	61.7037
	AVERAGE	304.895	153.513	175.747	216.485	371.809	234.619	240.598	242.532	238.961	224.313	244.807	266.622	243.393	46.5821	248.336	219.875	256.487	178.659	199.424	300.061	146.491	401.345	369.923	219.468	302.978	334.705	241.513	239.52	185.087	138.342
Entry	Romberg error	LMP2/VT/N	LMP2/VT/T	LMP2/VT/VT	DMP2/VT/N	DMP2/VT/T	DMP2α/VT/N	DMP2α/VT/T	RIJK/VT	RI/VT	COSX/VT	COSX2/VT	DCCSD/VT/N	DCCSD/VT/T	LCCSD/VT/N	LCCSD/VT/T	LCCSD/VT/VT	DCC(T0)/VT/N	DCC(T0)/VT/T	DCC(T0)/E/T	DCC(T1)/VT/N	DCC(T1)/VT/T	LCC(T)/VT/N	LCC(T)/VT/T	LCC(T)/VT/VT	SCS	SOS	MP2 (orca)	CCSD(T)
1	CO	0.000349438	0.000376634	0.000404037	0.0650883	0.0636776	0.000105903	0	0.0265343	0.00350935	0.0862921	0.0645676	0.139666	0.00284495	11.1226	1.39402	0.0103059	0.00655032	0.683372	1.18132	8.99035	0.0405231	15.5784	0.911229	0.0989499	0.00177636	0.00166913	0.00110328	7.50618e-05
2	HF	0.00358351	0.00159147	0.00190298	0.106811	0.2594	5.54223e-13	5.56e-13	0.000346371	0.000471267	0.0039968	0.00401068	0.00588663	0.0626166	0.295803	0.84671	0.00310772	0.0035517	0.0301981	0.984102	1.86479	0.397719	0.215937	1.16016	0.000940221	0.00457685	0.0213614	0.00187871	0.000701415
3	FCN	0.00283718	0.00283718	0.00268226	1.78942	1.77315	0.00119792	0	0.114547	0.00198067	0.0337359	0.00148839	4.64156	266.992	2.71842	1.8705	0.0841549	17.4579	13.6554	12.3562	48.0012	10.7929	1.63292	2.92476	0.0405505	0.0435831	0.0412154	0.00116573	0.00071137
4	HCN	0.00688961	0.00688898	0.00714126	0.277917	0.915766	0.00140625	2.99514e-05	0.0626853	0.053707	0.293116	1.42591	0.030087	0.00877076	6.23478	3.37129	0.00150547	0.0331124	0.00094369	0.654508	0.0784928	0.0125733	1.13532	3.95929	0.131804	0.00152851	0.00247946	0.0439648	0.0196036
5	HNC	0.00688898	0.00688898	0.00714134	0.277917	0.915766	0.00140625	2.99514e-05	0.0626853	0.053707	0.293116	1.42591	0.030087	0.00877076	0.0443869	3.40734	0.00337537	0.0331124	0.00094369	0.605381	0.272782	0.0125733	1.13532	4.10109	0.102723	0.00152851	0.00247946	0.0439648	0.0294313
6	HNO	0.00303924	0.00303924	0.00571765	2.34717	0.0972753	0.00015625	1.11022e-12	0.366237	0.0205669	0.193518	0.216466	0.364153	5.05193	3.034	3.18425	0.0494266	0.259348	5.2469	5.66166	5.72271	6.64167	3.90462	0.270643	0.0138092	0.0184688	0.0196943	0.019984	0.101159
7	N2O	0.016355	0.0151407	0.00174454	35.562	2.91338	0.00494792	0.00375	0.140026	0.00938138	0.100507	0.0217429	57.5826	445.875	2.01297	6.24289	0.904463	63.8954	10.1095	29.9434	34.8242	4.63473	5.00984	5.74368	2.67525	0.013736	0.0132795	0.00817402	0.00387599
8	HNO2	0.0204494	0.0113502	0.00718587	1.67155	1.78099	0.00927083	0.00375	0.503174	0.00149186	0.192641	0.177983	0.13145	89.9011	44.8259	0.321521	0.347901	3.98602	36.1422	35.8241	3.198	45.5915	53.8986	0.169864	0.660359	0.133021	0.127435	0.0022829	0.00577
9	HNO3	6.46638	0.0212311	0.578926	14.4803	15.146	0.030625	0.00712806	0.0185268	0.0700551	1.91069	1.63744	23.7854	299.469	0.601019	2.00802	1.82424	15.2357	30.3664	30.3634	18.5296	26.9839	4.82762	4.82762	5.06262	0.0268248	0.00998753	0.0022829	0.031918
10	H2CO	0.00441764	0.00441764	0.00177083	1.94642	2.76184	0.000253403	0.00503906	0.0100111	0.00331876	0.0113593	0.00287503	1.01283	134.503	0.498268	0.015099	0.0858925	0.000888178	6.17342	6.17801	5.89389	5.69578	0.190958	0.0304337	0.318702	0.0010876	0.0012	0.00291949	0.847893
11	B(OH)3	0.533425	3.45871	0.36761	13.1696	13.4588	0.267389	0.902324	0.00444252	0.0318703	0.0903375	0.326298	66.2901	363.1	9.55401	0.491291	0.212051	3.9551	4.94554	0.0139166	118.711	6.11552	3.1998	2.97796	1.10878	0.00526146	0.00886938	0.029813	0.00291867
12	1-butene	11.3045	1.48921	11.8057	26.6368	36.3655	0.00125	0.005	0.305977	0.103196	3.02661	0.382658	33.6338	8.40605	126.408	13.5095	20.2241	45.5993	8.22394	8.04928	47.6228	1.68679	10.7263	43.4677	9.01928	0.18309	0.0366235	0.110393	0.303378
13	C4H9OH	198	0.0930089	2.0391	97.6391	89.5693	0.0166667	0.00371876	0.0140524	0.00115645	1.7451	0.198958	11.1477	184.444	48.4401	64.7899	1.05062	0.581356	17.6157	17.6025	9.75902	20.8419	77.5457	34.9963	0.6151	0.0415727	0.0516581	0.00118204	0.104287
14	C4H9CHO	125.29	7.5506	23.33	19.6571	47.2546	0.0065625	0.00135417	0.0433721	0.00750788	21.4792	0.834843	15.5111	213.56	7.15256	7.74188	6.19314	12.5409	22.2126	22.8879	12.5946	25.4401	32.6075	25.5915	12.5971	0.798988	0.761605	0.0171985	0.00488816
15	C4H9NH2	30.6704	0.159872	0.243361	38.9125	11.7311	0.116302	0.00910937	0.0149272	0.000131328	0.186118	4.74443	6.44658	32.6712	185.62	5.42767	3.60306	15.6663	13.5963	13.5729	1.00873	13.4463	257.892	4.12175	1.87397	0.00458227	0.00152439	0.0304296	0.0199866
16	C4H9COOH	0.298428	4.3884	5.00597	3.38936	8.46529	0.0325	0.0104375	0.0123179	0.00236848	1.40517	1.46441	18.1691	320.109	27.0225	31.6505	10.2	58.158	9.90841	10.171	62.9862	8.18776	80.625	62.2826	4.50696	0.0457837	0.0793454	0.010332	0.0379349
17	C4H9CONH2	1378.88	22.102	22.6352	50.9617	38.8713	0.0425	0.088009	0.0505081	0.0155631	0.0570952	0.107617	3.34511	116.975	47.1186	5.43481	51.7131	2.87829	7.27717	7.46654	4.5075	12.3715	100.315	0.396551	80.1184	0.117498	0.114455	0.0156002	0.00314969
18	PMI1	0.00250849	0.00250849	0.00201356	4.27246	5.63872	4.44089e-12	0	0.212478	0.00256225	0.0187444	0.623789	8.82245	0.837759	11.1351	9.94011	0.0323075	9.42653	1.00364	13.1766	11.3897	0.807354	14.372	11.7754	0.012069	0.00593671	0.00112044	0.00302976	0.053317
19	PMI2	1.02496	1.44773	2.66837	4.0741	5.4609	0.01	0.00285156	0.0149669	0.141102	0.186923	0.547816	29.9011	115.927	24.9051	6.92613	2.19056	41.8039	2.79207	2.78782	45.0909	11.7451	11.2387	25.5324	0.837824	0.199508	0.198363	0.155063	0.0198763
20	PMI3	297.574	101.589	0.0577316	146.813	154.72	0.145	0.945625	0.0558231	0.00233972	0.143024	1.48821	272.577	240.116	42.0819	116.252	38.9254	158.714	16.7676	15.0147	156.938	32.9392	114.418	143.946	41.5119	0.152507	0.131957	0.0512368	6.35225
21	PMI4	2964.48	37.236	22.7014	550.979	74.585	0.595313	0.113261	1.89535	0.520298	1.05983	6.88615	468.829	156.078	43.906	14.9738	15.5094	107.864	196.959	195.869	126.335	36.5822	552.85	22.8507	28.5426	2.3315	2.90522	0.244804	3.08795
22	PMI5	1292.87	0.941469	437.962	204.063	321.11	8.36001	0.32625	0.478047	0.533356	257.251	3.49233	1804.28	120.984	64.5657	38.1619	234.016	626.861	303.167	310.786	1573.24	77.2522	1307.11	942.143	101.903	4.97985	5.50733	1.49604	17.4968
23	PMI6	3260.93	108.405	131.195	1708.57	276.733	1.09563	3.02302	0.372138	11.9725	95.0168	3.16073	2754.73	271.988	297.579	705.038	287.803	1721.24	293.585	280.761	2693.06	238.775	1074.31	967.236	339.982	0.764234	0.116533	11.8603	3.28698
	MAROE	416.017	12.5625	28.723	127.29	48.2866	0.466891	0.236986	0.20779	0.589222	16.7298	1.27116	242.67	147.264	43.7773	45.3478	29.3473	126.357	43.4984	44.4309	216.984	25.5215	161.945	100.496	27.4667	0.42941	0.441539	0.615353	1.38325
	%MAROE	136.446	8.18331	16.3434	58.7983	12.9869	0.198999	0.0984989	0.0856753	0.246577	7.45823	0.519249	91.0164	60.5045	93.9786	18.2606	13.3472	49.2644	24.3471	22.2796	72.313	17.4219	40.3505	27.1669	12.5152	0.14173	0.131919	0.254791	0.577511
[truncated: 33 more columns]

## Sheet: Gamma (g-NLO)
		PROPERTY: γZZZZ																																ABS. ERROR VS MP2 (ORCA) (AU.)														ABS. ERROR VS CCSD (AU.)
Entry	Name	LMP2/VT/N	LMP2/VT/T	LMP2/VT/VT	DMP2/VT/N	DMP2/VT/T	DMP2α/VT/N	DMP2α/VT/T	RIJK/VT	RI/VT	COSX/VT	COSX2/VT	DCCSD/VT/N	DCCSD/VT/T	LCCSD/VT/N	LCCSD/VT/T	LCCSD/VT/VT	DCC(T0)/VT/N	DCC(T0)/VT/T	DCC(T0)/E/T	DCC(T1)/VT/N	DCC(T1)/VT/T	LCC(T)/VT/N	LCC(T)/VT/T	LCC(T)/VT/VT	SCS	SOS	MP2 (G16)	MP2 (orca)	CCSD	CCSD(T)			LMP2/VT/N	LMP2/VT/T	LMP2/VT/VT	DMP2/VT/N	DMP2/VT/T	DMP2α/VT/N	DMP2α/VT/T	RIJK/VT	RI/VT	COSX/VT	COSX2/VT	SCS - vs G16	SOS - vs G16		DCCSD/VT/N	DCCSD/VT/T
1	CO	1524	1522.66	1523.42	1433.19	1482.76	1517.81	1500	1490.45	1548.14	1792.72	1421.03	18782	1663.58	2203.71	709.932	1528.37	1695.97	1829.46	1817.59	59851.5	3452.16	-54074.1	2221.95	1702.79	1473.96	1463.64	1548.1	1548.1	957	1656.63			24.101	25.442	24.6859	114.91	65.3421	30.2898	48.1035	57.6536	0.03529	244.614	127.071	74.1391	84.4604		17825	706.577
2	HF	283.197	283.44	282.742	1374.63	275.519	283.748	284.001	283.372	275.162	137.585	135.442	7111.24	1557.83	326.048	120.345	274.496	511.688	64.7368	2786.74	9174.96	2880.63	343.654	101.1	290.265	283.621	284.047	279.708	279.708	273	287.954			3.48935	3.73289	3.034	1094.92	4.18902	4.04084	4.29312	3.6641	4.54594	142.122	144.265	3.91375	4.33967		6838.24	1284.83
3	N2	1058.81	1091.13	1088.76	1107.06	1115.03	987.987	1089.53	1212.53	1115.08	2041.37	436.931	5922.76	1023.18	1114.64	932.979	1058.92	549.832	1266.17	1266.17	23901.3	1115.16	1116.76	2372.16	992.165	1074.32	1061.28	1115.06	1115.06	1070	1129.56			56.2547	23.9297	26.2998	8.00362	0.02769	127.074	25.5326	97.4689	0.01744	926.314	678.129	40.7453	53.7786		4852.76	46.8193
4	O2				171514	20233	1122.01	400	3536.44	3170.09	3626.31	3408.21	3054.19	1.13114e+06				156110	1137.17	4178.16	56794	23194.1				2292.7	1721.55	3435.02	3168.47	399	409.694						168346	17064.5	2046.45	2768.47	367.973	1.62202	457.849	239.747	1142.32	1713.48		2655.19	1.13074e+06
5	H2O	484.811	484.863	459.922	173.71	98627.2	510.337	511.523	481.416	481.638	483.155	481.267	138102	1.61456e+06	444.774	634.86	446.805	1110.65	1116.59	13678.2	156315	13680.4	415.858	1193.96	479.007	475.446	474.366	481.662	481.662	445	474.045			3.14945	3.20077	21.7399	307.952	98145.5	28.6754	29.8615	0.245507	0.024098	1.49283	0.394729	6.21558	7.29594		137657	1.61411e+06
6	CO2	724.73	724.506	700.504	25.8395	69307.9	701.676	713.926	749.888	780.179	1441.3	1739.55	-1.80067e+06	814912	1329.51	656.658	306.338	971.591	535.484	1007.88	-1.53008e+06	2707.65	1590.23	31316.5	1820.84	683.198	668.501	780.132	780.132	725	770.538			55.4024	55.6267	79.6287	754.293	68527.7	78.4567	66.2064	30.2444	0.04705	661.163	959.415	96.9342	111.632		1.80139e+06	814187
7	FCN	1861.05	1861.05	1845.19	2571.26	1761.02	1834.39	1851.18	1918.63	1853.72	1906.32	1849.86	206776	1.15945e+06	2539.97	693.09	1611.67	2373.22	2028.63	8672.86	208205	8887.55	3234.14	131.312	2036.47	1791.84	1772.94	1854.79	1854.79	1860	2046.64			6.26144	6.26108	9.60579	716.469	93.7766	20.4031	3.61211	63.8377	1.07698	51.5263	4.92972	62.9563	81.851		204916	1.15759e+06
8	HCN	2190.09	2190.19	2184.9	2538.3	2463.08	2189.74	2177.94	2131.26	2190.81	2723.12	2723.12	56386.9	2258.42	2607.07	2219.66	2138.95	3552.66	13302.9	13302.9	75273.1	18346.7	3699.99	2590.76	2296.11	2105.65	2073.24	2190.68	2190.68	2200	2350.21			0.5888	0.4929	5.78252	347.618	272.393	0.94551	12.748	59.4245	0.12771	532.438	532.438	85.0288	117.438		54186.9	58.4249
9	HNC	4356.22	4356.22	4070.38	4691.29	4277.01	4277.01	4277.01	4301.12	4276.52	4230.27	4230.27	4956.93	3105.9	1345.1	4567.31	2838.31	5515.44	3545.65	3125.69	3158.09	8701.44	63.6496	5806.96	3464.19	4250.51	4250.52	4250.52	4250.52	4613.42	5503.35			105.705	105.705	180.135	440.77	26.4937	26.4937	26.4937	50.6013	26.0029	20.2435	20.2435	0.00597026	0.00645971		343.503	1507.53
10	HNO	1519.35	1519.35	1482.89	2093.8	1564.31	1539.62	1526.15	1763.06	1524.79	2192.36	1743.63	-3073.1	4855.69	1471.17	1300.77	1400.07	1249.8	412.323	1668.64	22441.4	1552.07	1607.42	1073.27	1514.37	1463.51	1444.61	1524.84	1524.84	1410	1504.47			5.49511	5.49511	41.9532	568.958	39.4655	14.7748	1.30951	238.221	0.05409	667.522	218.786	61.336	80.2356		4483.1	3445.69
11	N2O	1952.22	1948.69	2029.62	3293.5	10468.8	2028.34	2036.34	2035.42	2052.39	35.9521	2759.18	-133469	346354	1721.18	770.184	2118.67	5869.33	4477.44	16543.5	-269306	12311.8	3107.59	480.136	2147.27	1935.14	1919.69	2052.3	2052.3	2030	1939.23			100.08	103.61	22.678	1241.2	8416.46	23.9571	15.9586	16.8797	0.09358	2016.34	706.881	117.157	132.607		135499	344324
12	NH3	1077.15	1077.16	1079.11	1328.83	1112.55	1056.97	1077.08	1077.24	1076	1075.51	1074.38	16231.5	995.601	1131.49	968.667	1008.26	1250.39	929.803	929.803	407824	39.6924	1195.08	1058.75	1073.36	1041.93	1029.9	1076.44	1076.44	984	1049.2			0.71484	0.72438	2.67755	252.398	36.1136	19.4703	0.64687	0.80132	0.43335	0.92866	2.0562	34.5069	46.5403		15247.5	11.6008
13	C2H2	2936.26	2936.26	3282.38	4020.12	3133.37	3278.52	3272.12	3276.83	3303.16	3039.41	2978.94	46736.3	6121.09	1383.57	2676.51	2970.49	2666.5	4035.46	4035.46	39191.2	4227.03	3402.59	1754.82	3312.08	3199.39	3179.55	3302.81	3302.81	6420	3258.94			366.554	366.554	20.4302	717.305	169.438	24.2947	30.6889	25.9772	0.34835	263.402	323.867	103.42	123.261		40316.3	298.906
14	H2CO	1982.34	1981.93	1923.37	1768.54	11326.3	1934.65	1932.01	1937.97	1923.65	1961.11	1976.1	44228.4	276218	1713.3	1315.21	341.879	2491.57	2636.72	4190.72	41838.1	33188.2	1162.36	9738.75	1642.99	1735.86	1686.21	1923.48	1923.48	1980	2259.28			58.8605	58.453	0.10669	154.932	9402.81	11.1776	8.53016	14.4955	0.16961	37.6329	52.6255	187.617	237.268		42248.4	274238
15	H2O2	1873.27	1872.61	1855.86	2609.4	98507.5	1504.1	1873.14	1848.18	1896.49	918.452	387.019	6441.85	46500.8	1381.92	2525.98	727.748	-1881.81	1081.32	918.101	-36749.2	908.551	2400.96	2577.62	737.466	1789.62	1762.61	1896.43	1896.43	1494	1556.83			23.1532	23.8121	40.5665	712.976	96611.1	392.33	23.2819	48.2444	0.05986	977.974	1509.41	106.804	133.817		4947.85	45006.8
16	HNO2	4982.82	4487.57	4486.28	2097.9	4023.26	4488.45	4487.59	4610.94	4747.61	4965	5290.37	73150.4	184353	540.075	30537.4	4642.52	11900	9999.79	9999.79	180948	11347.5	8462.5	7779.46	5297.93	4107.95	3993.54	4668.53	4668.53	4350	5117.43			314.29	180.959	182.247	2570.63	645.266	180.079	180.937	57.5853	79.0868	296.47	621.846	560.576	674.988		68800.4	180003
17	HNO3	-6477.04	3725.04	3862.42	180.155	21011.1	3686.45	3722.74	3781.08	4050.58	3474.84	4707.41	17181.2	110397	5928.86	3053.23	993.671	13911	2329.79	1154.72	92786.6	1653.33	6378.78	3336.83	232.991	3435.41	3316.79	4050.26	4050.26	3430	4032.17			10527.3	325.218	187.834	3870.1	16960.8	363.806	327.521	269.176	0.31705	575.423	657.146	614.845	733.469		13751.2	106967
18	CH4	1735.68	1735.59	1736.12	1683.22	1813.17	1724.73	1735.57	1736.75	1749.73	931.74	1775.51	22798.2	1655.94	1618.94	1696.01	1646.12	1237.23	561.759	561.759	27118.9	1683.62	1776.36	1604.33	1736.58	1685.55	1668.26	1749.85	1749.85	1650	1720.25			14.169	14.2608	13.7307	66.6273	63.3196	25.1188	14.2809	13.098	0.11851	818.109	25.662	64.3021	81.5866		21148.2	5.94288
19	H2CO3	3696.45	3698.6	3812.54	14720.3	5000.09	3769.27	3680.58	3721.54	3715.38	3254.6	3743.61	36743.7	10312.5	13372	-12243.7	4707.39	1987.14	668.256	4184.83	27847.3	4843.06	16289.1	13386.1	13737.2	3508.29	3405.91	3719.3	3719.3	4100	4689.61			22.8462	20.6975	93.2379	11001	1280.79	49.9728	38.716	2.23747	3.91474	464.7	24.3151	211.006	313.387		32643.7	6212.49
20	B(OH)3	30051.3	8680.52	7032.87	5448.09	186388	4950.35	2814.41	3401.93	3468.16	3666.41	2692.12	-25018.7	1.1595e+06	4587.26	4416.98	5037.21	4163.71	113.096	1376.81	-7283.82	890.301	5305.18	4897.71	5674.04	3145.07	3082.95	3699.14	3699.14	3130	3464.79			26352.2	4981.38	3333.73	1748.95	182689	1251.22	884.73	297.21	230.976	32.7263	1007.01	554.067	616.185		28148.7	1.15637e+06
21	C2H6	5964.22	5964.22	5966.71	10054.3	3776.31	6000	5988.91	5966.69	5983.5	6121.96	6065.64	65229.2	103790	5011.79	7147.06	5108.97	9416.33	8877.84	8877.84	152425	8901.29	4032.15	8111.02	5438.86	5514.19	5346.11	5980.48	5980.48	4820	5177.72			16.2597	16.2568	13.7704	4073.83	2204.17	19.5201	8.4324	13.7924	3.02439	141.482	85.1557	466.285	634.375		60409.2	98970.4
22	C3H8	9764.03	4644.15	9228.87	7775.43	8935.79	9712.79	9816.55	9791.34	9900.57	9812.96	9903.46	233709	17186.5	8488.77	7665.75	2761.36	8525.61	8103.6	8103.6	120896	7428.4	8843.68	3053.54	2975.47	9053	8725.27	9699.98	9699.98	8790	9545.4			64.0559	5055.82	471.108	1924.55	764.191	12.8142	116.576	91.3623	200.599	112.984	203.484	646.979	974.709		224919	8396.47
23	1-butene	-1910.69	34429.8	11024.7	29177.1	46596.4	19784.5	19860	19729.6	22355.5	23756.8	32136.7	289338	15892.5	28045.9	22928.6	12359.2	15186.7	24397.4	24397.4	251153	16215.8	32919.1	33901	9927.15	17439	16791.4	17923.3	21262	16100	17257.6			23172.7	13167.8	10237.3	7915.12	25334.4	1477.45	1401.99	1532.4	1093.48	2494.83	10874.7	484.287	1131.94		273238	207.491
24	C6H6	12347.4	12406.7	12334.7	5466.08	76191.6	12483.6	12352.1	13411.1	12156.7	12995.5	12898.2	203341	5.94823e+06	4445.82	3753.35	11994.1	14104.3	4669.06	2415.62	226061	9427.79	-2561.73	90310.8	7274.85	11845.8	11669.7	12164.1	12164.1	12400	13400.1			183.278	242.604	170.595	6698	64027.5	319.549	188.001	1247	7.368	831.454	734.075	318.263	494.413		190941	5.93583e+06
25	C4H10	13332.7	14322.7	14856.9	14523.1	70724.4	14790.7	14829.2	14940.6	15007.4	15281.2	15071.7	269461	175618	12723.4	-59994.5	1250.79	17987	18585.1	44927	289879	43633.9	9818.66	931121	1581.99	13581.9	13015	15089.6	15089.6	13000	14242.1			1756.81	766.881	232.673	566.432	55634.8	298.885	260.384	148.911	82.1214	191.647	17.8809	1507.61	2074.52		256461	162618
26	C4H9OH	-42467.2	48055.2	21217.8	15029.2	40278.2	13486.7	13551.7	13509.4	13507.9	15612.6	13370.7	172346	298624	12960	18812	6443.24	11062.9	14673.1	31099.5	190778	23963	15983.4	21330.3	16298.9	11955.2	11434.6	13417.3	13417.3	44800	15041.5			55884.5	34638	7800.59	1611.9	26860.9	69.4531	134.398	92.0987	90.6645	2195.34	46.5908	1462.05	1982.7		127546	253824
27	C4H9CHO	72233.8	19861.4	5363.6	414155	49258.1	17631.4	18769.3	18136.9	18060	16073.7	17415.1	1.00506e+07	97534.7	25962.7	13009.7	18075.5	3999.87	26212.7	26212.7	54311.9	7082.68	28904.8	21758.5	29527.5	16130.5	15474.5	17930.7	17930.7	16700	18720			54303.1	1930.7	12567.1	396225	31327.5	299.226	838.605	206.187	129.294	1857.01	515.569	1800.12	2456.13		1.00339e+07	80834.7
28	C4H9NH2	-35249.5	22252.2	14979.9	36716.5	5753.1	16766.7	17207.1	16998.9	16682.4	14135.8	18120.2	181402	90886	1662.21	28104.4	10874.3	7123.21	10589.9	7061.84	112827	2007.97	-2057.39	22585.4	10874.8	15333.9	14693.3	16686.8	16686.8	14700	16357.9			51936.3	5565.39	1706.89	20029.7	10933.7	79.8976	520.337	312.093	4.3818	2551.01	1433.42	1352.84	1993.53		166702	76186
29	C4H9COOH	19642.1	61365	55129.2	32889.6	60941.9	19785.7	19970.2	20143.9	20175.8	23381.5	19274.7	74848.7	459997	27936.3	10783.9	24065.6	24583	31939	55435	401760	46827.9	1.52876e+06	27451.5	28132.7	17965.5	17187.4	20153.8	20153.8	18200	20840.3			511.779	41211.1	34975.4	12735.7	40788	368.135	183.605	9.9507	21.9777	3227.69	879.182	2188.3	2966.44		56648.7	441797
30	C4H9CONH2	154504	10644.4	37434.6	30915.4	64208.5	23696.4	23835.6	24367.6	24230.3	24421.4	24225.3	552572	41352.6	36838.1	18626.9	7645.27	36003	29864	29864	594385	30753.2	40196.3	17323.4	14419.4	21409.1	20525.2	23899	23899	22400	25694.1			130605	13254.7	13535.6	7016.37	40309.5	202.636	63.4001	468.592	331.302	522.349	326.278	2489.92	3373.82		530172	18952.6
31	C5H12	75708.3	38401.4	50918	18078.7	28239.9	18939.5	19523.4	19385.5	19368.2	21801.9	18820.5	364726	262685	38296.3	25844.7	23625.9	24833.9	35104.8	35104.8	410262	31349	-3.34556e+07	25269.5	25038.4	17338.9	16582.4	19525.7	19525.7	17700	19539.6			56182.6	18875.7	31392.3	1447	8714.23	586.197	2.247	140.19	157.477	2276.23	705.159	2186.77	2943.3		347026	244985
32	C6H12	20618.5	37896.2	15465.3	19197	20659.2	14641.7	14452.1	14665.7	13556	14850.9	14630	201172	7532.24	20070.1	13760.8	10308	5942.66	11868.4	11868.4	89344.4	11516.6	26890.8	14156	8236.74	13588	13141.7	13847.4	13847.4	12800	16704.1			6771.12	24048.8	1617.96	5349.65	6811.8	794.303	604.719	818.376	291.409	1003.53	782.629	259.413	705.692		188372	5267.76
33	C6H14	68787	9165.98	19884	29124.5	65559.1	23444.9	24570.2	24553.7	22669.3	35549.8	15090.2	206337	142652	28714.8	382.202	24136	15094	33344.1	33344.1	286191	40590.6	29361.3	3255.99	69623.9	22112.5	21115.7	24707.5	24707.5	22000	24465			44079.5	15541.5	4823.45	4417.05	40851.6	1262.59	137.298	153.787	2038.17	10842.3	9617.3	2594.97	3591.79		184337	120652
34	C7H16	120711	85014.4	69562.1	75154.5	43021.7	28732.3	29237.5	24379.5	29197	3519.01	42346.4	451527	12819.4	-71613.9	84260.7	16033	31806.3	1669.46	34988.7	529833	30740.6	-105624	2.19604e+06	25509.9	26633.3	25421.1	29212.8	29212.8	25700	28687.6			91497.8	55801.6	40349.4	45941.7	13808.9	480.505	24.6865	4833.3	15.8116	25693.8	13133.6	2579.5	3791.65		425827	12880.6
35	C8H18	43959.7	204532	37040	12089.6	67481.4	34452.5	34316.7	36348.2	34223.6	56591.4	39761	1.08459e+06	74907.9	-262121	46493.7	44290	76169.4	29073.2	300954	1.22982e+06	299091	-4.82969e+06	44129.7	52408.7	30265.7	28779.1	34357.2	34357.2	30100	33186.6			9602.54	170175	2682.84	22267.5	33124.3	95.3012	40.4898	1991.01	133.566	22234.2	5403.86	4091.5	5578.08		1.05449e+06	44807.9
36	H1	1326.15	1326.15	1329.17	1341.68	1355.32	1331.32	1331.32	1327.1	1355.32	1537.69	1333.42	23687.2	1600.29	1175.74	1175.74	1446.93	1392.32	1395.39	1395.39	23687.2	1500.31	1175.74	1175.74	1446.93	1343.06	1363.28	1356.23	1356.23	1400	1397.78			30.0748	30.0723	27.0535	14.5498	0.90365	24.9122	24.9122	29.1294	0.90365	181.462	22.8114	13.1682	7.05016		22287.2	200.294
37	H2	12057.9	12058	12060.1	9316.45	11000.5	12035.2	11988	12097.5	12415.3	12676.9	12719	185726	8911.17	11962	27005.3	11620.6	-10580.9	814.674	814.674	189146	14384.7	11788	25157.7	11886.4	11893.6	11841.5	12415.5	12415.5	12200	12573.3			357.51	357.465	355.347	3099.01	1414.99	380.29	427.43	317.983	0.185	261.434	303.596	521.861	573.995		173526	3288.83
38	H3	36461.5	5890.89	36667.3	47645.8	105062	36771.9	36514.6	36684.7	41066.6	40145	26694.3	806076	543365	48229.7	37187	58806	44453.3	35000.6	155704	711665	156102	57512.3	40695.2	34775.6	35413.7	34803	41073	41073	33800	35357.3			4611.49	35182.1	4405.72	6572.79	63989.1	4301.12	4558.42	4388.28	6.425	927.956	14378.7	5659.26	6269.99		772276	509565
39	H4	76431.7	77194.8	77802.2	73269.7	122378	78204.8	78409	78993.3	81677.3	81413.8	180669	977857	28185.4	86049.4	89599.6	61888	-152092	8298.34	87393.4	1.1241e+06	33291	101993	131531	69318.9	73620.5	71762.3	81686.4	81686.4	69600	74035.7			5254.69	4491.62	3884.19	8416.65	40691.3	3481.57	3277.35	2693.08	9.1147	272.621	98983.1	8065.84	9924.06		908257	41414.6
40	H5	133482	130971	132255	-1.11022	318540	133292	132950	138083	131975	106540	206858	2.10356e+06	57935.1	129849	171611	103296	140200	766.029	568730	2.22534e+06	53402.9	74044.9	222328	93749	124071	120555	131986	131986	116000	125102			1495.98	1014.5	269.033	131987	186554	1305.93	964.265	6097.61	10.8	25446.2	74872.7	7914.32	11431.2		1.98756e+06	58064.9
41	H6	139765	87498.6	176148	227996	308148	197932	192458	221388	207364	200159	245032	3.35271e+06	129020	69123.9	216744	166963	223758	98767.4	98767.4	3.56123e+06	169571	307323	279118	200914	181674	175375	207333	207333	169000	205856			67567.7	119834	31184.8	20663.1	100815	9400.56	14875.2	14055.1	30.835	7173.72	37699.4	25659	31958.5		3.18371e+06	39979.6
42	H7	109983	224858	276313	353917	193517	267939	254950	393145	280505	322182	107202	3.84661e+06	234088	291875	272975	277307	257021	169319	169319	4.11468e+06	240095	390605	50641861	354532	245047	235909	279988	279988	227000	249773			170005	55129.7	3674.47	73929.1	86471.2	12048.9	25037.8	113157	516.834	42194.1	172786	34940.5	44078.3		3.61961e+06	7087.95
43	H8	332506	328111	598982	424604	205492	342777	337034	347842	357200	2.57653e+06	357653	3.79245e+06	63836.1	-337413	314852	323934	246661	159521	71090.7	3.44353e+06	82536	799527	416549	360909	310205	299406	357526	357526	286000	316457			25020.1	29415.5	241456	67078.1	152034	14749.4	20492.5	9683.9	326.06	2.219e+06	126.617	47321.7	58120.3		3.50645e+06	222164
44	PMI1	3965.7	3965.69	3946.33	4370.86	606.138	3860.27	3948.23	3969.31	3956.71	4043.4	4377.93	82753.8	7090.8	3462.09	4249.63	8657.42	5795.54	4947.29	4947.29	93556.4	4310.67	5520.27	4776.69	4941.46	3798.44	3740.41	3953.18	3953.18	3770	4167.35			12.5211	12.518	6.85061	417.682	3347.04	92.9102	4.94839	16.1353	3.52946	90.2225	424.752	154.735	212.762		78983.8	3320.8
45	PMI2	16271.4	18363.4	23486	14.3052	7639.85	11719.2	14997.6	14777.9	14390.4	15197.1	14941.7	89518.9	122912	5853.85	13874	11352.5	1626.77	2524.85	8946.93	56745.6	9868.53	24411.7	14710.7	7238.22	14089	13865.4	14195.4	14195.4	13300	14594.9			2076.02	4168.01	9290.57	14181.1	6555.57	2476.17	802.18	582.481	194.975	1001.73	746.267	106.421	330.048		76218.9	109612
46	PMI3	36350.5	170450	118806	76491.9	161196	21444.8	58116	59485.2	58991.3	59965.5	73591.7	408871	321949	49774.8	68416.5	49212.8	45501.2	68870.3	68870.3	747132	31924.4	60027.4	78560.5	58268.4	54478.4	52702.8	58969.6	58969.6	52000	60482.1			22619	111480	59836.4	17522.4	102226	37524.8	853.583	515.624	21.7292	995.885	14622.2	4491.2	6266.74		356871	269949
47	PMI4	-54248.4	181270	166675	169998	136299	150204	169511	169082	173419	182279	182279	3.52936e+06	576717	211502	185664	273159	255180	200801	200801	4.24067e+06	200854	4775.89	270921	216895	153616	145619	175019	175019	157000	193982			229267	6251.51	8344.16	5020.86	38719.5	24814.2	5507.54	5936.42	1599.29	7260.83	7260.83	21402.2	29399.8		3.37236e+06	419717
48	PMI5	326834	396542	68625.8	274439	883.873	379735	396285	410670	418962	528095	918001	9.73609e+06	454199	384611	728225	429093	654656	56847.1	257382	9.73609e+06	329682	491781	588579	565957	350568	326698	406096	406096	347000	451805			79261.5	9553.5	337470	131657	405212	26360.1	9810.92	4574.8	12866.1	121999	511906	55528	79397.2		9.38909e+06	107199
49	PMI6	1.10669e+06	1.35587e+06	1.05819e+06	564194	1.62027e+06	753726	813952	797869	755812	743394	1.08603e+06	711237	181023	898924	1.11712e+06	1.09744e+06	46288.2	626761	494700	711237	503643	1.11088e+06	1.43488e+06	1.41862e+06	670380	617880	755663	755663	756000	988448			351031	600202	302527	191469	864609	1937.29	58288.5	42205.8	148.8	12269.2	330365	85283.3	137783		44763.3	574977
50	PA1	14592.7	4370.11	4275.23	4067.15	11450.3	4410.88	4300.47	4313.67	4276.85	4515.18	4364.87	36738.3	85479.8	465.303	12520.9	3520.83	5407.04	3747.31	3406.63	84747.8	3364.39	4124.81	5069.47	3759.9	4292.79	4310.01	4278.81	4278.81	3980	4055.02			10313.9	91.2999	3.58514	211.664	7171.53	132.074	21.6636	34.86	1.95948	236.372	86.0598	13.9789	31.1967		32758.3	81499.8
51	PA2	38833.3	51108.2	54983.1	5722.9	9087.09	37593.3	37739.9	38623.7	38743.2	39250.4	41995	236356	757192	43276.4	30363.3	31809.2	29876.4	33610.2	33610.2	438447	30178.9	45915.7	-1.86349e+06	44360.1	37312.6	37383.8	38770.4	38770.4	31400	31595.5			62.8337	12337.8	16212.7	33047.5	29683.4	1177.11	1030.56	146.744	27.2795	479.982	3224.55	1457.86	1386.64		204956	725792
52	PA3	276982	227863	204301	339769	313892	186301	187988	188565	189007	225060	181319	1.54082e+06	429123	193007	119089	154115	-98339.3	258554	258554	-1.68185e+06	291644	200346	94641	151906	183884	183577	189115	189115	148000	150117			87867.4	38747.6	15185.7	150654	124777	2814.46	1127.29	550.029	108.372	35944.8	7796.3	5231.31	5537.85		1.39282e+06	281123
53	PA4	545329	1.64793e+06	438275	684404	530256	641874	634195	651302	633323	593723	695256	4.86858e+06	1.07182e+06	437464	584620	9452.61	-554470	566473	458358	3.87097e+06	542470	688949	735440	518924	617115	613363	633456	633456	478000	488981			88126.8	1.01447e+06	195181	50948.2	103200	8417.54	739.229	17845.4	133.118	39733.6	61800.1	16341.3	20093		4.39058e+06	593817
54	PA5	1.74125e+06	1.33162e+06	1.16542e+06	1.10192e+06	797887	1.62473e+06	1.77547e+06	1.73546e+06	1.63944e+06	1.62386e+06	1.69013e+06	3.20621e+07	2.79048e+06	1.74037e+06	176515	1.0798e+06	1.76953e+06	1.60919e+06	2.90256e+06	2.89252e+07	3.09637e+06	1.83787e+06	1.65712e+06	1.21415e+06	1.5847e+06	1.56379e+06	1.63996e+06	1.63996e+06	1180000	1.24043e+06			101290	308335	474532	538033	842068	15226.5	135516	95505.7	510.87	16094.8	50170.2	55259.1	76166		3.08821e+07	1.61048e+06
55	PA6	3.11982e+06	6.1543e+06	4.52495e+06	97503.7	2.15556e+06	4.05536e+06	3.97431e+06	3.59872e+06	3.63981e+06	3.87522e+06	4.05934e+06	-117584	2.1979e+06	3.78189e+06	3.71118e+06	2.67609e+06	-8.32039e+06	3.10691e+06	3.10691e+06	-161669	4.01437e+06	4.05497e+06	6.91746e+06	2.77926e+06	3.4078e+06	3.33492e+06	3.64006e+06	3.64006e+06	2870000	2.48242e+06			520240	2.51424e+06	884895	3.54256e+06	1.4845e+06	415300	334255	41343.4	248.87	235161	419280	232264	305141		2.98758e+06	672096
56	PDA1	211866	105351	108073	156898	137486	130066	128636	126816	130225	177290	171579	1.93668e+06	544061	138353	92165.7	93566	131004	90777.8	73677.9	2.10979e+06	52501.4	209343	73449.4	57988.9	122302	119988	126963	126963	105000	113260			84903.5	21611.6	18890.2	29935.1	10522.7	3103.43	1673.14	146.64	3618.01	50327.4	44616.2	4660.51	6974.9		1.83168e+06	439061
57	PDA2	721079	359262	1.56827e+06	1.19744e+06	2.70363e+06	876542	898521	831231	1.00774e+06	1.00495e+06	888891	1.4894e+07	928789	1.33242e+06	242098	2.13271e+06	1.00749e+06	1.02704e+06	1.02704e+06	1.4894e+07	882092	1.62657e+06	-458469	790450	829839	798374	928591	928591	672000	760571			207513	569329	639683	268852	1.77504e+06	52049.2	30069.9	97360.2	43050.3	76357.6	39699.9	98752	130217		1.4222e+07	256789
58	PDA3	5.45068e+06	4.71019e+06	3.87535e+06	2.28076e+06	3.94988e+06	3.13443e+06	3.04998e+06	3.21887e+06	3.11397e+06	2.75729e+06	2.89228e+06	4.53298e+07	1.78345e+06	2.4725e+07	2.42884e+06	2.63102e+06	3.2426e+06	1.13575e+06	253382	5.3429e+07	2.2494e+06	4.48676e+06	1.44641e+06	2.69943e+06	2756417	2.607e+06	3.08142e+06	3.08142e+06	2030000	2.44259e+06			2.36927e+06	1.62877e+06	793936	800657	868459	53015.6	31436.3	137455	151600	324128	189141	325000	474415		4.32998e+07	246545
59	PDA4	1.24062e+07	3.68739e+07	4.27589e+06	8.81788e+06	4.74141e+06	7.53527e+06	7.41073e+06	7.3656e+06	8.07164e+06	6.9887e+06	6.85034e+06	285463161	3.86595e+06	9.45024e+06	3.83509e+06	4859533	2.44218e+07	235417	1.79733e+06	372231634	5.32666e+06	1.12548e+07	4.14883e+06	6.82799e+06	6.01477e+06	5.58687e+06	7.05898e+06	6.35915e+06	4490000	5.29887e+06			6.04708e+06	3.05148e+07	2.08326e+06	2.45873e+06	1.61775e+06	1.17612e+06	1.05158e+06	1.00645e+06	502609	629552	491188	1.04421e+06	1.47211e+06		280973161	624053
60	PDA5	2.56246e+07	1.51294e+07	2.21508e+06	7.38342e+06	1.00977e+07	13025398	1.19225e+07	1.33822e+07	1.44812e+07	1.13139e+07	1.2289e+07	308644675	8.53923e+06	2.0749e+07	4.83701e+06	5.76841e+06	1.92433e+07	9.88352e+06	9.88352e+06	324738493	7.81107e+06	26897916	5.38171e+06	1.87468e+07	1.03598e+07	1.19303e+07	1.24977e+07	1.16892e+07	8390000	1.10952e+07			1.39355e+07	3.44028e+06	9.47408e+06	4.30574e+06	1.59149e+06	1.33623e+06	233381	1.69301e+06	873701	375226	599840	2.13785e+06	567413		300254675	149234
	MAE (AU)																																	423311	702487	267211	226411	190155	53559.6	32913.2	55131.4	26604.9	71794.7	53732.6	70777.6	58587.9		1.20787e+07	373172
	RMSE (AU)																																	2.00416e+06	4.0208e+06	1.27862e+06	800374	466796	236302	147033	256053	131719	306916	143839	312214	218456		5.3605e+07	901330
	MAX (AU)																																	1.39355e+07	3.05148e+07	9.47408e+06	4.30574e+06	1.77504e+06	1.33623e+06	1.05158e+06	1.69301e+06	873701	2.219e+06	599840	2.13785e+06	1.47211e+06		300254675	5.93583e+06
	%MAE (%)																																	81.4597	135.183	51.4207	43.5693	36.5925	10.3067	6.33365	10.6092	5.11971	13.8158	10.34	12.9928	10.7551		3155.95	97.5031
	AVERAGE	888391	1.17071e+06	360157	421171	497238	565977	547400	569109	596810	563571	558751	1.43227e+07	672502	1.09592e+06	329157	376138	1.02384e+06	328951	379135	1.67218e+07	448434	1.58316e+06	1.34138e+06	626513	473966	486156	544744	519656	382729	452770
Entry	Romberg error	LMP2/VT/N	LMP2/VT/T	LMP2/VT/VT	DMP2/VT/N	DMP2/VT/T	DMP2α/VT/N	DMP2α/VT/T	RIJK/VT	RI/VT	COSX/VT	COSX2/VT	DCCSD/VT/N	DCCSD/VT/T	LCCSD/VT/N	LCCSD/VT/T	LCCSD/VT/VT	DCC(T0)/VT/N	DCC(T0)/VT/T	DCC(T0)/E/T	DCC(T1)/VT/N	DCC(T1)/VT/T	LCC(T)/VT/N	LCC(T)/VT/T	LCC(T)/VT/VT	SCS	SOS	MP2 (orca)	CCSD(T)
1	CO	1.27827	0.0210606	1.46774	301.86	99.5692	0.35102	1.77636e-07	80.8026	9.2455	97.4806	1.88239	107215	63.0052	3615.18	35.3276	1.59634	1997.75	484.734	511.177	2961.64	6208.44	11388.5	1027.75	29.231	8.63678	8.17319	9.1	0.504143
2	HF	0.733802	0.208246	0.350938	520.295	176.936	0.12207	0.0488281	0.149364	1.38416	2.8711	41.1281	0.158294	1049.72	29.2172	149.304	1.08398	6.00896	880.407	2138.6	2205.17	4419.99	63.5813	329.941	0.736417	1.54225	1.51617	11	1.77958
3	N2	32.3306	5.42545	5.21094	23.8419	8.03273	4.42615	0.585938	54.6794	14.3292	658.752	554.973	3907.03	36.24	111.911	489.899	1.92366	484.594	27.4743	28.7079	403.263	6306.35	169.275	1538.8	73.0185	1.4314	3.33684	14	10.807
4	O2				581.443	21.4996	1.34277	8.88178e-08	188.235	70.0504	250.654	100.801	45121.1	397994				3519.43	2422.69	2456.31	16995.4	40115.1				1.22976	4.12025	126.7	24.1185
5	H2O	0.224167	0.185678	0.445376	10331.8	10329.1	5.45044	5.56641	0.000851974	0.127097	0.840273	6.47409	39860.7	1.17113e+06	1.86954	28.7704	30.0652	8546.03	9410.97	9421.18	9418.07	45691	27.9546	119.77	32.1346	6.31811	0.213668	0.14	11.0642
6	CO2	0.233646	0.0344234	1.23816	3000.07	2557.99	7.22834	4.18345	12.135	25.8242	1510.64	1735.32	235.367	665166	7982.4	1734.97	23.845	2941.93	4660.69	1157.52	673.061	91911.4	797.509	1467.99	129.883	14.633	14.3796	26	0.19521
7	FCN	13.9965	13.9965	13.6496	307.315	265.983	8.00883	0.956726	4.0535	0.612574	5.20134	8.86787	45530.8	817842	6935.12	1469.38	262.013	10429.6	4360.45	4983.17	5087.05	52548.4	11718.9	14.2847	303.701	6.07778	5.54237	0.24	4.78465
8	HCN	16.4486	0.490558	0.000590328	156.574	176.616	1.46077	3.3057	102.588	57.9771	326.003	823.341	147.556	98.9486	481.68	404.565	48.5209	5.16948	141.553	245.01	1.94598	950.906	623.353	528753	64.2708	2.40179	0.400455	58	6.61583
9	HNC	16.4492	0.490558	0.000572334	156.574	176.616	1.46077	3.3057	102.588	57.9771	326.003	823.341	147.556	98.9486	696.459	417.282	48.9268	5.16948	141.553	535.737	1.94598	797.695	623.353	1102.07	64.3824	2.40179	0.400455	58	222.877
10	HNO	4.56232	4.56232	1.11022	344.44	36.7313	11.0352	0.169373	157.164	19.3493	427.225	59.2549	9265.92	13423.4	2413.25	130.731	6.4441	32.5818	2674.6	2686.63	2593.13	4246.29	9271.28	2887.68	5.65596	13.3142	12.9714	19	7.59287
11	N2O	17.6031	20.7083	7.06319	5514.07	1525.28	19.6472	0.878567	33.0169	39.3518	347.052	231.219	26689.6	218393	370.002	1376.96	132.375	17370.5	5798.28	15765.7	12962.5	40643.7	1530.21	57.3425	89.2944	28.653	23.5122	39	10.6156
12	NH3	0.621868	0.601383	0.243945	4788.99	4596.71	0.976563	3.71094	0.848063	0.534168	1.39275	32.5889	1045.55	16.16	1571.96	201.393	23.072	2519.93	316.844	179.644	799.763	890.93	2554.55	276.852	26.0345	11.0074	15.9852	0.35	11.3346
13	C2H2	34.2261	34.2261	7.0887	89.1526	210.892	1.17188	0.0348409	60.1211	42.0075	228.269	296.737	45.4615	387.083	1911.3	471.571	28.1973	254.344	328.604	328.471	437.24	130.741	4245.53	72018.3	209.098	0.779695	4.17201	42	42.4313
14	H2CO	15.5036	6.11305	12.245	525.245	641.355	6.41018	0.219727	9.78438	1.25831	4.91759	2.19116	9159.52	224446	713.877	81.5343	415.223	36.881	2638.65	14576.9	159.505	8899.35	31050.7	20.1691	529.095	46.2942	43.8907	1.1	45.4479
15	H2O2	21.6638	9.88299	9.57386	3742.59	3802.71	184.817	1.46484	67.2506	39.7595	767.315	1120.69	654.808	37849	459.47	607.669	349.6	475.148	492.125	489.658	485.378	1690.27	272.996	50892.1	540.093	52.0572	49.945	180	18.4513
16	HNO2	89.7184	58.0114	22.8125	4937.36	4852.26	15.2904	0.584276	216.618	101.036	252.953	312.348	1833.9	103698	6610.93	227.596	3468.77	2685.54	619.627	608.424	1577.97	36440.2	3408.69	509.853	4541.35	29.8265	27.3148	110	7.17502
17	HNO3	382649	3.33281	927.013	4657.7	4561.9	15.0289	4.15039	130.839	67.83	229.407	538.466	4088.95	70399	682.104	2095.53	1435.54	5505.07	3502.52	3525.22	3207.84	6296.35	512.154	183.927	1990.62	22.0537	14.4903	98.2	0.318946
18	CH4	0.127398	0.0203756	0.106283	58.6857	4.24683	0.0762939	0.166829	0.587508	0.326773	654.729	10.8445	15.8707	14.475	203.777	115.145	2.7894	6.29974	38.5803	110.903	204.955	809.209	151.866	256.132	17.7266	3.4694	4.05766	0.26	6.29272
19	H2CO3	32.688	12.7749	11.0758	1413.73	544.265	2.73438	4.50062	16.7894	19.6234	37.9114	10.1015	14422.4	4660.72	20087	7718.05	2048.57	9366.99	1182.08	1161.08	1654.75	62326.6	1648.67	577.101	14791.3	17.9984	16.1513	250	4678.65
20	B(OH)3	1336.22	3077.78	1645.49	3337.79	3207.44	540.926	319.242	3.17726	111.632	150.617	542.425	12384.4	831459	2439.02	2052.03	325.93	4539.77	1565.92	4469.72	2792.47	78688.7	5758	6618.54	377.798	78.8167	77.4958	97	19.6202
21	C2H6	0.952472	0.952472	1.09315	188.029	523.83	1.77635e-07	1.01246	2.13425	9.37591	476.455	17.9777	2090.9	72021.9	3925.76	1425.01	0.540133	2133.35	1715.34	1719.88	1754.03	2146.13	5690.06	2187.53	13.1311	18.3187	16.4871	7.6	435.993
22	C3H8	7.40641	15.6015	439.232	3543.5	193.724	1.75374	4.65088	39.0203	38.2637	63.1897	111.627	3487.33	21059.3	437.654	3111.35	7678.96	2020.36	1610.23	1807.16	2946.2	2995.2	1325.33	8727.42	9186.48	107.357	90.6239	231	138.903
23	1-butene	91224.8	409.798	14426.2	59668.5	57001.5	6.05889	58.96	1207.9	899.444	1681.74	437.146	3115.16	24336.5	105348	1217.58	11014.6	9211.59	4781.96	4746.3	6697.93	9072.1	145702	36.7002	16767.2	660.39	27.4665	0.73	707.678
24	C6H6	10.1456	34.3735	12.8969	17261.1	17194.2	3.02734	4.96012	573.21	129.316	437.284	472.637	32465.1	127218	39117.6	39277.7	3435.24	9956.95	6.33771e+06	6760.32	1995.42	35768.6	92872.6	30132.6	6297.99	16.2952	22.497	130	64.6583
25	C4H10	790.132	83.5263	128.404	58083.4	66692.6	6.74459	12.5	47.3483	5.13235	64.4707	8.95845	5958.72	106217	23044.1	31687.5	16676	20233.7	19272.1	19756.4	18938.4	20718.5	3461.23	1252.2	73624	235.574	211.233	73	46.3124
26	C4H9OH	350451	19087.8	28391.6	32693.9	23546.9	29.1659	9.85538	42.4856	40.6939	926.094	447.875	28786.7	215802	123398	28135	4934.45	35169.9	34307.8	34329.4	29350.4	33198.2	162562	1814.52	97852.3	215.387	229.255	19	1775.08
27	C4H9CHO	127513	31950.1	12516.3	18942.7	20567.6	30.9245	185.938	23.0106	25.5134	7042.14	712.333	4311.91	80117.5	112025	7476.08	4062.45	19977	3231.41	3257.59	10610.2	20881.8	141895	22142.2	1405.86	660.597	611.604	3.4	98.1346
28	C4H9NH2	1.01181e+06	32155.2	6352.37	14695.8	22279.3	33.8379	49.5117	1.3356	521.737	2197.6	3958.27	9593.89	62386.3	83293	5985.36	10279.6	15968	10595.2	10584.1	14345.3	16270.4	109315	36799.4	13706.9	595.63	549.316	530	531.546
29	C4H9COOH	23372.4	25623.4	21795.7	22247.7	27943.8	67.4805	10.7503	13.1014	9.96344	1519.82	45.9136	15817.3	324439	1506.04	10188.5	13662.9	11665.5	17303.5	17622	10862.6	15922.5	3977.63	13694.2	17818.4	430.23	377.223	23	484.498
30	C4H9CONH2	645507	33706.4	50792.2	65676.2	72646.6	2.40072	10.9131	101.972	6.46564	103.918	44.4521	16040.2	8115.05	32480.2	15387.5	49374.2	3503.15	5220.54	4969.64	3897.05	4089.13	18445	2805.26	55719.2	949.621	894.785	4.2	109.395
31	C5H12	33517.6	12920.9	16919	5439.45	391.565	43.4814	12.8906	72.7336	99.1938	712.078	84.4845	106.378	177293	469804	5568.35	27822.1	112.653	5726.72	6313.18	3300.42	317.998	202373	1302.96	31408.2	226.45	221.51	12	119.349
32	C6H12	3522.11	15144.8	68.1211	27593.8	6099.64	25	25	51.5386	137.906	214.725	116.015	0	1901.03	30879.1	35281.9	4604.56	10120.6	2046.18	2379.35	363.466	10603.1	48061.7	1569.46	5845.57	22.8875	57.2499	4.6	566.199
33	C6H14	463.418	18200.7	1233.09	83479.2	84014.4	305.811	69.2464	7.40115	77.7084	6563.38	6442.16	18063.9	88769.9	225029	29488.2	18853.6	18656.6	1314.07	1365.83	4191.54	16194.5	269295	192.499	6408.28	38.1465	49.2497	9	1166.41
34	C7H16	120711	4698.46	27924.3	87447.9	98946	182.365	4.58984	4964.76	28.1685	14972.7	7711.24	21258.1	5387.93	2.06036e+06	903141	19966.4	35946	99914.4	99957.8	90175.2	35407.4	2.6654e+06	31695.8	6085.85	20.0344	45.7691	55	1943.29
35	C8H18	1.64407e+06	182154	4218.85	379365	498122	214.111	50	60.2519	34.2365	14011.1	54878.1	203165	80599.5	2.97136e+06	186604	395172	335512	247402	247521	242059	355328	137718	1.76906e+06	485584	259.58	318.369	160	720.31
36	H1	0.162789	0.158603	0.0672177	14.555	14.555	0.195312	0.195312	24.414	4.90718	15.9942	1.22159	0.478849	17.8829	14.2847	14.2847	0.134708	0.33895	1.02225	2.20456	10.5157	0.478849	14.2847	469.885	0.134708	4.65661	1.43051	5	0.782049
37	H2	3.63972	2.8298	1.49622	3634.04	3647.74	19.5964	45.3125	9.7653	19.6024	79.2982	75.779	31945.9	14.6801	93.8727	2265.7	31.2751	1839.98	899.426	760.171	3427.7	15738.6	136.948	511.719	3.76259	24.7957	1.90718	19	774.006
38	H3	19.6128	36637.7	37.2308	42582.5	43666.6	46.875	31.25	3.32053	627.821	276.97	89.8983	61467.3	499954	2806.98	66359	5786.59	60116.7	36255.4	83107.1	83272	60318	8002.08	1903.76	10032.4	2.498	135.889	630	74.8739
39	H4	443.724	155.525	162.886	7591.77	3960.91	5.98958	10.4167	302.83	1341.89	3077.41	1492.43	4143.49	18990.7	31329.2	13777.8	2435.89	44963.1	6279.42	25994.2	20031.2	46889	21896.1	1.08121e+06	7245.56	201.146	70.2531	1300	29.5696
40	H5	555.863	485.571	3.60028	7.77156	37536.6	25	75	920.563	10403.3	32243	41670.7	164184	159909	37488.8	551234	28080.9	181724	169273	158731	165413	198557	132639	1.94255e+06	48745	776.848	152.606	10000	298.217
41	H6	6847.77	110037	15437.3	130261	348052	114.714	2216.02	14274.5	4157.75	22873.8	13062.3	230330	74022.2	175622	1.11015e+06	47069.2	256182	55016	52959.5	120060	276891	381561	722917	29197.1	844.917	612.656	4100	570.537
42	H7	149374	52473.5	22316.9	266825	401791	79.5161	675	21822.8	3311.02	3678.66	15399	73846.8	200013	200484	1.28696e+06	5795.35	80595.8	159488	157110	230505	80141.4	500083	2.63288e+06	26835.3	1907.99	1625.54	2900	411.434
43	H8	237580	6153.43	153207	700150	604329	2797.17	1533.14	3897.25	2668.25	21069.6	194907	149233	240423	58409.1	1.53198e+06	325574	170192	264146	265292	256433	200447	1.22491e+06	329.941	414294	71.0543	485.643	2900	913.17
44	PMI1	1.38252	1.38252	0.650713	348.836	1656.65	2.96765	3.26335	151.16	2.8913	1.60149	73.4906	13603	7400.09	1783.46	901.171	22.6237	74.1282	111.197	94.2569	1335.82	16630.1	28318.4	18349.5	526.35	20.2197	13.4884	2.4	0.906544
45	PMI2	35012	1932.07	5434.11	19184.9	19872	30.7292	20.1172	28.1556	159.525	65.3855	68.0388	9747.23	94569.3	11770.1	17924	3173.72	14570.1	19166.3	19266.2	19194.6	12904.9	38251.6	44985.3	8742.32	34.6159	40.7371	250	35.7216
46	PMI3	196497	68280.1	69.5645	66748.7	66495.4	4.11938	202.448	21.6493	60.1222	61.882	10.8489	44108.9	279866	39991.5	67621.2	8799.4	37132.3	2819.72	3283.91	32657.9	38087.1	41722.5	6211.93	9378.31	604.715	576.142	2.6	712952
47	PMI4	1.57427e+06	70987.2	76781.8	87449.8	94980.7	6796.01	464.754	4572.21	264.756	27415	10115.4	73309.3	723400	233377	29235.5	9578.1	251165	32568.9	34696.3	43758.6	241296	261026	54406.3	42345.8	1303.63	1318.74	390	5697.62
48	PMI5	8.88565e+06	21493.9	230000	21060.4	424238	5060.85	678.906	1256.89	3854.41	35814.3	34036.7	147800	696241	226951	145331	257067	1.7114e+06	636100	601605	668860	1.67446e+06	244863	1.07411e+06	596378	1536.37	1221.43	600	52070.6
49	PMI6	1.67774e+06	77080.8	29623.4	299349	521124	24967	2976.76	37.5646	16056.5	224049	174965	526892	496703	2.80988e+06	932394	182653	655454	407621	396185	441647	722339	4.61835e+06	2222.07	195975	13756.2	11963.1	16000	18787.4
50	PA1	1555.84	383.836	33.8034	594.934	463.254	23.4253	2.35087	68.9899	101.418	14.8351	100.848	7100.77	82220.7	3684.78	131.998	174.862	471.125	1027.99	1022.04	1066.7	33291.6	108.023	885.958	731.881	3.90048	2.92218	100	2.55584
51	PA2	739.378	6044.52	156.328	6637.87	9871	53.009	335.565	269.055	347.149	1294.84	73.6245	3229.64	540369	770.336	3803.66	2417.42	8642.84	2861.28	2949.82	4314.79	11188.6	29416.6	104361	7253.86	112.106	111.659	350	83.1171
52	PA3	56606	1278.66	15738.6	82342.9	30507.5	1205.27	94.5312	3001.69	3294.54	21836.1	35300.3	79722.3	141774	83183.4	69892.5	23850.3	76774.6	8371.94	7186.18	72152.7	67256.1	173517	1.34058e+06	29998.9	533.74	630.157	3300	2033.6
53	PA4	99624.3	479867	169208	269761	328507	1265.58	2418.51	3684.12	1387.46	74890.2	3839.33	174863	356128	193722	671314	476186	550315	321568	324345	64184	622981	13316	76114.9	62207.8	1657.36	1725.09	1300	1895.8
54	PA5	205167	614636	570893	538249	240947	46291.4	8211.41	11909.7	3244.55	225445	178081	487262	937189	1.26689e+06	1.34118e+06	371737	337841	982131	970030	1.08199e+06	362987	2.313e+06	1.42899e+07	229620	6831.17	7045.38	3100	15323.9
55	PA6	1.40267e+06	764597	24059	4.15456e+06	4.42472e+06	124494	92307.7	15539.6	75215.6	19598.7	134609	1.81077e+06	860333	2.92666e+06	2.18889e+06	462835	1.7781e+06	186277	247897	384868	3479794	3.42797e+06	105.946	602815	14377.9	15384.2	75000	77591.4
56	PDA1	386883	43004.5	15236.8	1369.27	68.2474	349.365	561.316	640.956	799.048	991.886	1626.73	149702	461859	61018.6	43707.5	5101.4	189955	24914.1	51299.7	67870.9	43561.2	44886	1.24072e+06	32405.9	424.268	477.085	790	145.771
57	PDA2	755246	597690	407179	1.28526e+06	1.29583e+06	10163.5	8598.01	61464.8	147.683	2902.63	91.7983	4.38028e+06	89745.5	1.34008e+06	672522	495389	3.40554e+06	124543	126884	4446.31	150412	2.12103e+06	2.49346e+06	966117	877.858	150.421	160	5481.05
58	PDA3	1.2901e+07	3818.19	565254	2.44676e+06	1.27703e+06	26924.1	11336.8	17755.9	2309.99	3527.28	2706.17	1.45426e+07	1.6499e+06	3.37227e+06	762361	415712	1.23268e+07	242663	2.9471e+06	1.30218e+06	22153.6	1.03135e+07	3870000	1.21037e+06	10605.4	11248.3	2300	117493
59	PDA4	134305021	2.02889e+07	2.75527e+06	1.85498e+07	670452	61634.8	106583	382.524	98.2019	6275.67	4607.63	9.23238e+06	2178733	15436862	2.13497e+06	1.17864e+06	313761664	783845	2.09824e+06	4.12561e+06	923620	210846105	5.20065e+06	1.14027e+06	31745	29560.5	91	274656
60	PDA5	184363770	2.68108e+07	1.35231e+07	7.41073e+06	1.20871e+07	20766.8	106112	93511.5	262.097	1194.6	7520.65	53182250	2.43123e+06	22216703	2.3375e+07	2.27077e+06	137618091	634951	2.72093e+06	6531671	723925	227603047	2993.6	2.63272e+06	5847.08	26759.5	39	202092
	MAROE	5.96067e+06	854851	318086	621874	399515	5581.7	5772.63	4400.03	2214.73	13099.3	15621.1	1.43778e+06	319582	967308	649893	121612	7.90201e+06	198946	197091	270551	184913	7.94037e+06	657540	155182	1648.51	1922.76	2133.86	25057.6
	%MAROE	670.951	73.0197	88.3187	147.653	80.3467	0.986207	1.05455	0.773143	0.371095	2.32435	2.79572	10.0385	47.5213	88.2647	197.442	32.3316	771.802	60.4788	51.9843	1.61796	41.2353	501.553	49.0196	24.7692	0.347813	0.395502	0.410629	5.53428
[truncated: 33 more columns]

## Sheet: beta-NLO set
	PROPERTY: μZ							ABS. ERROR VS CCSD(T) (AU.)					PROPERTY: αZZ						ABS. ERROR VS CCSD(T) (AU.)					PROPERTY: βZZZZ						ABS. ERROR VS CCSD(T) (AU.)						PROPERTY: γZZZZ						ABS. ERROR VS CCSD(T) (AU.)							PROPERTY: βZZZZ (both sets)
	DCC(T1)/VT/T	RI/VT/T	MP2	CCSD	CCSD(T)			DCC(T1)/VT/T	RI/VT/T	MP2	CCSD		DCC(T1)/VT/T	RI/VT/T	MP2	CCSD	CCSD(T)		DCC(T1)/VT/T	RI/VT/T	MP2	CCSD		DCC(T1)/VT/T	RI/VT/T	MP2	CCSD	CCSD(T)		DCC(T1)/VT/T	RI/VT/T	MP2	CCSD			DCC(T1)/VT/T	RI/VT/T	MP2	CCSD	CCSD(T)		DCC(T1)/VT/T	RI/VT/T	MP2	CCSD				DCC(T1)/VT/T
PA2-OH-CHO	1.26656	1.2952	1.29499	1.26964	1.268			0.00144317	0.027197	0.0269878	0.00163906		74.1352	73.3762	74.8933	73.7587	74.781		0.645767	1.40482	0.112318	1.02229		404.991	441.858	440.413	427.678	456.297		51.3055	14.4385	15.8837	28.6187			20534.9	14759.4	14691.2	17517.1	20500.1		34.8171	5740.64	5808.88	2982.92			PA2-OH-CHO	404.991
PA2-OH-NO2	1.51692	1.51258	1.51252	1.5532	1.517			8.452e-05	0.00441672	0.00447957	0.0362042		71.2034	73.0228	73.0042	70.4907	71.734		0.530645	1.28882	1.27022	1.2433		447.966	548.763	545.69	473.289	512.228		64.2624	36.5354	33.4622	38.9384			28533.1	22880.8	22780.1	23443.8	27391.7		1141.41	4510.89	4611.6	3947.93			PA2-OH-NO2	447.966
PA2-NH2-CHO	2.26154	2.29793	2.29786	2.27137	2.265			0.00345836	0.0329261	0.0328556	0.00636735		92.2051	92.8112	92.8144	91.5689	93.038		0.832929	0.226797	0.223604	1.46909		711.489	634.21	633.769	664.998	715.51		4.02111	81.3007	81.741	50.5122			30176.7	20568.8	18602.1	23725	28246.1		1930.68	7677.3	9643.92	4521.02			PA2-NH2-CHO	711.489
PA2-NH2-NO2	2.47979	2.49174	2.49172	2.5224	2.479			0.00079358	0.0127369	0.0127176	0.0433956		90.874	92.3042	92.2898	88.8108	90.631		0.242957	1.67317	1.65884	1.82015		970.177	907.776	900.627	845.367	928.714		41.4629	20.9388	28.0875	83.3475			21335.4	33851.2	34477.7	39133.3	46450.9		25115.5	12599.8	11973.2	7317.61			PA2-NH2-NO2	970.177
PA4-OH-CHO	2.09811	2.18284	2.18246	2.09527	2.102			0.00389297	0.0808409	0.0804595	0.00673302		145.386	149.563	149.548	144.335	146.423		1.03717	3.13963	3.12491	2.08754		1774.87	1867.8	1858.35	1762.21	1841.57		66.7081	26.2212	16.7742	79.3598			177289	121022	117796	135970	152096		25192.9	31073.7	34299.6	16126.1			PA4-OH-CHO	1774.87
PA4-OH-NO2	2.33473	2.37802	2.37767	2.38465	2.346			0.0112743	0.0320236	0.0316714	0.0386516		139.307	148.879	148.861	140.151	142.353		3.04616	6.52616	6.50831	2.20243		2111.14	2374.49	2377.8	2015.86	2119.09		7.94945	255.402	258.712	103.226			218984	163845	161213	166357	190150		28834.3	26304.6	28937.2	23792.7			PA4-OH-NO2	2111.14
PA4-NH2-CHO	2.66344	2.75384	2.75344	2.66617	2.67			0.00655629	0.0838362	0.0834409	0.0038285		172.319	176.071	176.07	170.107	172.858		0.539289	3.21324	3.21199	2.75129		2660.69	2693.49	2685.84	2743.44	2920.71		260.022	227.224	234.871	177.271			206262	158004	151435	198250	229985		23723.2	71980.9	78550.2	31734.8			PA4-NH2-CHO	2660.69
PA4-NH2-NO2	2.99517	3.05109	3.05042	3.04549	3.001			0.00583412	0.0500867	0.0494204	0.0444932		168.568	179.209	179.208	168.436	171.371		2.80272	7.83752	7.83677	2.93539		3418.82	3497.23	3532.92	3277.87	3530.85		112.029	33.6159	2.07017	252.976			304784	228623	219949	261262	312494		7710.17	83871.4	92544.8	51231.9			PA4-NH2-NO2	3418.82
PA6-OH-CHO	2.36897	2.49661	2.49595	2.35635	2.377			0.00803008	0.119612	0.118945	0.0206537		246.826	247.659	247.557	233.301	237.45		9.37627	10.2086	10.1072	4.14902		6067.31	4879.88	4887.23	4317.42	4461.4		1605.9	418.481	425.823	143.987			648875	534040	543317	565045	616911		31963.6	82871.1	73594	51866.1			PA6-OH-CHO	6067.31
PA6-OH-NO2	2.65926	2.74635	2.74524	2.71376	2.684			0.0247382	0.0623517	0.0612386	0.0297635		237.423	250.815	250.764	229.913	233.88		3.54283	16.9348	16.8843	3.96747		6276.41	6370.23	6405.28	5140.88	5321.57		954.835	1048.66	1083.71	180.694			662674	690559	689379	672026	748559		85885.3	58000.2	59180.1	76532.9			PA6-OH-NO2	6276.41
PA6-NH2-CHO	2.95985	3.10697	3.1062	2.95656	2.977			0.0171545	0.129974	0.129199	0.0204397		277.94	285.619	285.51	268.606	273.646		4.29407	11.9734	11.8636	5.03955		7193.17	7095.63	7105.18	6711.93	7047.48		145.686	48.1536	57.7017	335.548			-915712	701926	714902	845524	956462		1.87217e+06	254536	241560	110938			PA6-NH2-CHO	7193.17
PA6-NH2-NO2	3.34453	3.44498	3.44371	3.38959	3.356			0.0114703	0.0889757	0.0877095	0.0335926		262.349	294.494	294.487	269.129	273.861		11.5118	20.633	20.6259	4.7318		10216.6	9216.21	9284.17	8111.95	8545.11		1671.44	671.094	739.06	433.167			2.45248e+06	1.02537e+06	934750	1.05329e+06	1.22005e+06		1.23243e+06	194675	285296	166754			PA6-NH2-NO2	10216.6
PA8-OH-CHO	2.56633	2.74348	2.74194	2.55105	2.589			0.0226685	0.154478	0.15294	0.0379481		379.443	369.869	369.631	340.133	348.219		31.2243	21.6503	21.4122	8.08611		8262.66	10177.3	10162.7	8267.43	8474.92		212.251	1702.41	1687.8	207.486			1.17626e+06	1.76488e+06	1.74888e+06	1.63375e+06	1.75572e+06		579459	9161.62	6842.1	121971			PA8-OH-CHO	8262.66
PA8-OH-NO2	2.90164	3.03193	3.03079	2.95573	2.942			0.0403624	0.0899258	0.0887853	0.0137343		355.369	378.405	378.237	338.164	345.622		9.74735	32.7831	32.6154	7.45846		14632.3	13486.8	13489.6	10103	10300.7		4331.6	3186.08	3188.94	197.677			2.49651e+06	2.099e+06	2.13285e+06	1.91385e+06	2.08835e+06		408160	10648.1	44497.9	174497			PA8-OH-NO2	14632.3
PA8-NH2-CHO	3.21142	3.38435	3.38267	3.17175	3.215			0.00358269	0.169355	0.167674	0.0432494		391.777	419.327	419.146	383.98	393.296		1.51881	26.0312	25.8496	9.31634		17285.3	14685	14707.2	12687.5	13196.1		4089.2	1488.94	1511.05	508.64			3.13931e+06	2.31012e+06	2.30015e+06	2.36572e+06	2.62738e+06		511931	317260	327233	261665			PA8-NH2-CHO	17285.3
PA8-NH2-NO2	3.55763	3.7469	3.74507	3.63671	3.625			0.0673665	0.121905	0.120068	0.0117095		466.699	435.357	435.204	386.839	395.2		71.4994	40.1571	40.0041	8.36142		17012.9	19202.5	19200.1	15585.9	16081.2		931.718	3121.29	3118.97	495.254			6.26513e+06	2.85163e+06	2.88388e+06	2.9363e+06	3.31215e+06		2.95299e+06	460517	428271	375845			PA8-NH2-NO2	17012.9
PA10-OH-CHO	2.7179	2.93984	2.9384	2.6984	2.758			0.0401006	0.181841	0.180397	0.0596009		490.564	514.156	513.846	462.41	477.211		13.3534	36.945	36.6346	14.8014		15006	17885	18140.2	13620.1	13971.4		1034.64	3913.59	4168.85	351.322			3.04702e+06	4.36016e+06	4.43673e+06	3.42023e+06	3.65839e+06		611370	701770	778346	238153			PA10-OH-CHO	15006
PA10-OH-NO2	3.10048	3.25953	3.25723	3.13724	3.146			0.0455234	0.11353	0.111233	0.00876427		464.459	528.951	528.701	461.783	475.443		10.9837	53.508	53.2578	13.6605		19302.7	24211.1	24224.5	16836.7	17089.6		2213.07	7121.5	7134.91	252.872			5.72993e+06	5.31481e+06	5.31379e+06	4.31612e+06	4.65232e+06		1.07761e+06	662490	661473	336199			PA10-OH-NO2	19302.7
PA10-NH2-CHO	3.35791	3.60433	3.60182	3.3324	3.403			0.0450865	0.20133	0.198825	0.0706046		537.773	574.564	574.446	513.121	529.729		8.04416	44.8354	44.717	16.6076		27949.4	26140	26012.8	20442.2	21183.3		6766.1	4956.67	4829.45	741.113			1.24355e+07	5.98183e+06	5.77918e+06	5.36702e+06	5.87591e+06		6.55956e+06	105919	96734	508886			PA10-NH2-CHO	27949.4
PA10-NH2-NO2	3.76862	3.98306	3.98116	3.81827	3.83589			0.0672679	0.147164	0.145271	0.0176216		521.033	598.496	598.058	518.034	533.047		12.0141	65.4493	65.0114	15.0126		19797.8	33560.7	33924.7	25095.4	25920.9		6123.13	7639.75	8003.75	825.516			9.66107e+06	7.27214e+06	7.08189e+06	6.30074e+06	7.11706e+06		2.54401e+06	155080	35168.1	816317			PA10-NH2-NO2	19797.8
PA12-OH-CHO	2.8331	3.09827	3.09572	2.80957	2.894			0.0608957	0.204268	0.201718	0.0844332		704.633	678.191	677.71	596.634	621.725		82.9082	56.4657	55.9852	25.0915		21499.8	28690	29012.8	20012.5	20546.3		953.439	8143.65	8466.49	533.836			6.68864e+06	9.50883e+06	9.51296e+06	7.09307e+06	7.66928e+06		980640	1.83955e+06	1.84368e+06	576213			PA12-OH-CHO	21499.8
PA12-NH2-CHO	3.45638	3.77786	3.77586	3.45209	3.554			0.0976155	0.223864	0.221855	0.101905		797.315	749.073	748.505	653.296	681.056		116.259	68.0171	67.4492	27.7595		28743	41000.4	41152.5	29494.1	30703.6		1960.68	10296.8	10448.8	1209.51			2.30368e+07	1.22452e+07	1.22176e+07	1.00599e+07	1.09625e+07		1.20743e+07	1.2827e+06	1.25508e+06	902580			PA12-NH2-CHO	28743
PA12-NH2-NO2	3.9297	4.16974	4.16741	3.95245	4.005			0.0752967	0.164735	0.162409	0.0525487		720.417	780.856	779.668	659.76	685.441		34.9758	95.4146	94.2269	25.681		35350.9	53273.6	53591.3	38795.9	41690.8		6339.88	11582.8	11900.5	2894.88			2.51038e+07	1.4745e+07	1.47538e+07	1.18702e+07	1.29445e+07		1.21593e+07	1.80045e+06	1.80929e+06	1.07436e+06			PA12-NH2-NO2	35350.9
PA12-OH-NO2	3.25444	3.43976	3.43781	3.27387	3.31			0.0555566	0.129761	0.127808	0.0361338		601.926	700.405	699.22	597.802	621.238		19.3116	79.167	77.982	23.4361		21173	38747.7	38871.7	24979.7	25539.4		4366.42	13208.2	13332.3	559.761			1.16095e+07	1.16595e+07	1.1257e+07	8.25041e+06	9.14627e+06		2.46327e+06	2.51323e+06	2.11074e+06	895858			PA12-OH-NO2	21173
PMI2-OH-CHO	2.39961	2.44823	2.44796	2.42348	2.399			0.00061105	0.0492288	0.0489637	0.024484		122.971	122.366	122.344	119.982	122.39		0.58081	0.023772	0.045714	2.40795		726.567	808.809	812.233	756.735	836.535		109.968	27.7252	24.3016	79.7995			59360.3	34070.8	34361.7	45682.8	57148		2212.35	23077.1	22786.3	11465.2			PMI2-OH-CHO	726.567
PMI2-OH-NO2	2.37841	2.34137	2.34133	2.42262	2.363			0.0154119	0.0216339	0.0216733	0.0596208		112.715	112.728	112.725	109.203	111.754		0.96117	0.97357	0.971303	2.55125		340.915	543.296	544.351	483.566	520.993		180.078	22.3032	23.3576	37.4271			31768.1	30796	30188.7	35229.8	44523.9		12755.8	13727.9	14335.2	9294.11			PMI2-OH-NO2	340.915
PMI2-NH2-CHO	3.30456	3.35594	3.35566	3.34036	3.313			0.00844306	0.0429422	0.0426596	0.0273611		144.405	144.774	144.723	141.99	145.451		1.04565	0.677254	0.728212	3.46054		1088.33	1051.18	1051.8	1120.2	1277.83		189.494	226.645	226.027	157.628			63979.1	31017.8	35083.5	50652.9	63882.1		97.0146	32864.3	28798.6	13229.2			PMI2-NH2-CHO	1088.33
PMI2-NH2-NO2	3.33131	3.32316	3.32318	3.39273	3.327			0.00430959	0.00384219	0.00382468	0.0657297		129.845	135.977	136.007	131.492	134.936		5.09102	1.04088	1.07094	3.44366		960.714	878.245	866.568	878.652	1003.89		43.1724	125.642	137.319	125.234			37602	40112.6	39253.4	48203.9	61571.6		23969.6	21459.1	22318.2	13367.7			PMI2-NH2-NO2	960.714
PMI3-OH-CHO	3.0349	3.12783	3.12723	3.07947	3.041			0.00609946	0.0868268	0.0862299	0.0384749		186.23	190.44	190.411	184.214	188.326		2.09629	2.11424	2.08514	4.11227		1984.8	1803.83	1804.11	1740.42	1920.76		64.0355	116.936	116.651	180.341			249139	104794	107506	146555	186652		62486.5	81858.2	79146.6	40096.9			PMI3-OH-CHO	1984.8
PMI3-OH-NO2	2.99856	2.98895	2.98855	3.06211	2.985			0.013557	0.00395408	0.0035516	0.0771105		172.651	176.706	176.719	169.288	173.29		0.638934	3.41568	3.42863	4.00199		1902.34	1289.31	1287.43	1216.18	1295.21		607.129	5.8913	7.7727	79.028			131418	99515.2	87689.8	111196	214854		83436.5	115339	127164	103658			PMI3-OH-NO2	1902.34
PMI3-NH2-CHO	4.12585	4.22292	4.22239	4.17683	4.136			0.0101451	0.0869198	0.08639	0.040826		220.696	222.148	222.12	215.626	221.6		0.903799	0.547952	0.520239	5.97443		2975.42	2341.9	2346.14	2633.28	3029.12		53.7042	687.227	682.981	395.84			189564	108976	114695	177194	229592		40027.8	120616	114897	52397.8			PMI3-NH2-CHO	2975.42
PMI3-NH2-NO2	4.11648	4.13022	4.12992	4.18872	4.106			0.0104781	0.0242157	0.0239183	0.0827241		206.153	208.248	208.281	199.961	205.721		0.43167	2.52679	2.5602	5.75978		2572.25	1843.84	1845.74	2026.3	2297.46		274.794	453.62	451.722	271.156			182427	114700	99970.1	138716	181824		603.303	67123.7	81853.6	43108			PMI3-NH2-NO2	2572.25
PMI4-OH-CHO	3.67874	3.82406	3.82306	3.74709	3.692			0.0132566	0.132061	0.13106	0.0550884		265.948	271.105	271.006	258.164	264.572		1.37642	6.53272	6.43365	6.40843		3856.29	3239.76	3250.57	3254.45	3588.23		268.061	348.475	337.661	333.783			631817	267038	271728	367924	477548		154269	210510	205820	109624			PMI4-OH-CHO	3856.29
PMI4-OH-NO2	3.63437	3.65838	3.65771	3.70688	3.611			0.0233678	0.0473801	0.0467106	0.0958773		249.871	254.374	254.356	240.346	246.789		3.08184	7.58483	7.56739	6.44298		2591.67	2547.86	2549.38	2529.91	2707.6		115.937	159.74	158.221	177.689			287264	227446	228755	284134	376505		89240.7	149059	147750	92370.3			PMI4-OH-NO2	2591.67
PMI4-NH2-CHO	4.89935	5.07912	5.07818	4.99441	4.937			0.0376499	0.142116	0.141181	0.0574116		308.765	311.96	311.937	299.134	308.416		0.348568	3.54357	3.5208	9.28219		4140.74	4154.96	4230.55	4968.24	5759.23		1618.49	1604.28	1528.69	790.99			-107486	304351	296532	467133	617928		725414	313577	321396	150795			PMI4-NH2-CHO	4140.74
PMI4-NH2-NO2	4.88978	4.94631	4.94574	4.97347	4.872			0.0177792	0.074313	0.0737409	0.10147		288.12	294.921	294.928	280.491	289.42		1.30034	5.50147	5.5084	8.92905		5399.15	3511.26	3506.61	4086.48	4664.65		734.5	1153.39	1158.04	578.169			365457	255988	250864	372630	495971		130514	239983	245106	123340			PMI4-NH2-NO2	5399.15
PMI5-OH-CHO	4.35006	4.53792	4.53646	4.42441	4.349			0.00105616	0.188918	0.187458	0.075414		346.479	361.999	361.822	339.555	348.827		2.34759	13.1725	12.9946	9.27203		6539.27	5144.64	5148.69	5361.48	5915.03		624.24	770.396	766.341	553.553			1.33987e+06	527734	568456	761042	1.00734e+06		332535	479602	438880	246294			PMI5-OH-CHO	6539.27
PMI5-OH-NO2	4.26031	4.34319	4.34203	4.35321	4.237			0.0233097	0.106189	0.105031	0.116208		331.128	343.03	342.863	319.585	328.741		2.38702	14.2889	14.1222	9.15636		843.263	4347.5	4340.32	4498.67	4856.92		4013.66	509.425	516.6	358.254			753729	508256	480120	638923	850470		96741.1	342215	370350	211547			PMI5-OH-NO2	843.263
PMI5-NH2-CHO	5.71278	5.9295	5.92783	5.7967	5.72			0.007216	0.2095	0.20783	0.0766966		397.303	411.264	411.383	389.81	403.13		5.82727	8.13426	8.25323	13.3204		10046.1	6578.32	6680.12	8142.67	9512.43		533.646	2934.11	2832.31	1369.76			1.33697e+06	828336	625429	984351	1.32744e+06		9532.65	499104	702011	343088			PMI5-NH2-CHO	10046.1
PMI5-NH2-NO2	5.64317	5.7587	5.75752	5.73875	5.618			0.0251664	0.1407	0.139519	0.120746		381.219	392.255	392.098	369.214	382.074		0.854677	10.1808	10.0241	12.8604		7934.96	5823.78	5827.4	7112.74	8207.78		272.818	2383.99	2380.37	1095.04			951243	587094	536137	825744	1.11574e+06		164495	528644	579601	289994			PMI5-NH2-NO2	7934.96
PMI6-OH-CHO	4.9944	5.26683	5.26487	5.10744	5.011			0.0166	0.255826	0.25387	0.0964421		432.489	460.515	460.416	426.374	439.008		6.51934	21.5073	21.4079	12.634		10004	7468.55	7489.62	8076.93	8954.76		1049.27	1486.22	1465.15	877.83			1.78822e+06	976097	1.02711e+06	1.36818e+06	1.83989e+06		51671	863795	812780	471708			PMI6-OH-CHO	10004
PMI6-OH-NO2	4.88543	5.03904	5.03746	4.99886	4.862			0.0234337	0.177044	0.175462	0.136864		418.019	439.661	439.636	404.782	417.079		0.940409	22.5819	22.5568	12.2966		7201.05	6664.37	6643.92	7163.99	7828.17		627.113	1163.79	1184.25	664.181			1.86714e+06	939590	888395	1.19272e+06	1.60974e+06		257398	670148	721344	417021			PMI6-OH-NO2	7201.05
PMI6-NH2-NO2	6.38523	6.56316	6.56168	6.48386	6.343			0.0422297	0.220161	0.218685	0.140855		480.331	496.758	496.726	463.347	480.792		0.460844	15.9664	15.9343	17.4451		12507.9	8724.74	8750.96	11049.3	12885.5		377.608	4160.81	4134.58	1836.22			910734	1.00019e+06	999260	1.5625e+06	2.13822e+06		1.22748e+06	1.13802e+06	1.13896e+06	575718			PMI6-NH2-NO2	12507.9
PMI6-NH2-CHO	6.49211	6.77391	6.77161	6.58373	6.485			0.00710623	0.288913	0.286607	0.09873		507.261	517.735	517.72	485.29	503.279		3.98152	14.4562	14.4413	17.9887		12886.5	9610.6	9646.98	12143.8	14286.9		1400.35	4676.26	4639.87	2143.05			-1.25945e+06	1.14607e+06	1.1301e+06	1.78389e+06	2.4413e+06		3.70076e+06	1.29523e+06	1.3112e+06	657412			PMI6-NH2-CHO	12886.5
PDA1-CHO-OH	1.20666	1.2568	1.25636	1.1894	1.233			0.0263425	0.023799	0.0233649	0.0436006		212.83	218.919	218.937	207.797	214.658		1.82814	4.26078	4.2786	6.86099		6237.22	4267.15	4281.13	3632.67	3881.89		2355.34	385.27	399.248	249.219			553076	522503	514341	486555	544123		8952.97	21619.5	29781.3	57567.6			PDA1-CHO-OH	6237.22
PDA1-OH-NO2	2.19536	2.16553	2.16544	2.22282	2.204			0.00863921	0.0384725	0.0385643	0.0188194		224.62	225.568	225.624	211.776	218.284		6.33635	7.28442	7.33956	6.5082		4506.02	5246.43	5152.14	4034.4	4279.75		226.273	966.686	872.388	245.351			555367	635451	615337	540430	608339		52971.5	27112	6998.54	67909.4			PDA1-OH-NO2	4506.02
PDA1-NH2-CHO	2.73529	2.79071	2.79063	2.70999	2.748			0.0127124	0.0427149	0.0426315	0.0380149		260.777	260.874	260.591	248.655	256.611		4.16634	4.26318	3.98037	7.95557		6323.78	6182.62	6179.89	5552.55	5983.38		340.398	199.245	196.513	430.829			-1.90223e+06	707708	703495	732690	830720		2.73295e+06	123012	127225	98029.3			PDA1-NH2-CHO	6323.78
PDA1-NH2-NO2	3.21926	3.2053	3.20554	3.24181	3.227			0.00774174	0.0216978	0.0214615	0.0148123		265.628	266.428	266.496	247.816	255.867		9.76147	10.5606	10.6294	8.05089		6694.69	8208.57	8027.4	6633.37	7149.82		455.134	1058.75	877.582	516.447			1.13408e+06	973717	954963	916706	1.05823e+06		75849.5	84512.1	103266	141523			PDA1-NH2-NO2	6694.69
PDA2-OH-CHO	1.97412	2.00089	2.00062	1.91952	1.99			0.0158803	0.0108851	0.0106204	0.0704753		429.034	430.231	430.204	407.731	427.849		1.18451	2.38158	2.35529	20.1176		10570.6	12300.3	12208.7	8989.18	9869.2		701.362	2431.1	2339.51	880.022			1.47458e+06	3.0554e+06	3.09329e+06	2.39666e+06	2.69811e+06		1.22353e+06	357294	395178	301446			PDA2-OH-CHO	10570.6
PDA2-OH-NO2	2.5051	2.44123	2.44144	2.52167	2.545			0.0398993	0.103771	0.103562	0.0233316		425.1	436.562	436.692	404.99	425.171		0.071423	11.3909	11.5209	20.1812		8742.72	16908.3	16030.8	10962.3	11942.7		3200	4965.6	4088.11	980.416			2.17902e+06	3.9073e+06	3.75063e+06	2.75679e+06	3.17331e+06		994294	733989	577316	416519			PDA2-OH-NO2	8742.72
PDA2-NH2-CHO	3.02671	3.05418	3.05415	2.95536	3.045			0.0182859	0.00917717	0.00915288	0.0896429		465.36	482.416	482.383	452.375	475.941		10.5809	6.47463	6.44154	23.566		21000.6	18631.6	18626.1	14139	15712.4		5288.14	2919.18	2913.7	1573.42			5.15874e+06	4.31954e+06	4.37648e+06	3.6311e+06	4.20782e+06		950918	111717	168650	576728			PDA2-NH2-CHO	21000.6
PDA2-NH2-NO2	3.58265	3.5095	3.50976	3.56493	3.607			0.0243467	0.0974958	0.0972359	0.0420729		484.64	494.18	494.444	452.549	476.209		8.43112	17.9715	18.2354	23.6595		19352.7	23893.2	23897.9	16977.4	18784.4		568.293	5108.83	5113.53	1807.04			1.08364e+06	5.72488e+06	5.46671e+06	4.27214e+06	4.96856e+06		3.88492e+06	756327	498156	696418			PDA2-NH2-NO2	19352.7
PDA3-OH-CHO	2.095	2.1103	2.11011	2.02533	2.132			0.0370011	0.0216964	0.0218895	0.106668		675.796	670.149	670.315	631.82	676.129		0.332737	5.97962	5.81382	44.3091		20432	23709.8	23313.8	15162.7	17589.8		2842.14	6120.03	5723.97	2427.13			-734030	1.07808e+07	1.00879e+07	6.80703e+06	7.96215e+06		8.69618e+06	2.81861e+06	2.12578e+06	1.15511e+06			PDA3-OH-CHO	20432
PDA3-OH-NO2	2.73847	2.56704	2.56711	2.66795	2.734			0.00446647	0.16696	0.166887	0.0660451		684.24	679.042	680.233	628.835	673.433		10.807	5.60852	6.79954	44.5981		24988.7	31521.6	30819.2	18797.7	21610		3378.69	9911.6	9209.18	2812.34			2.67245e+07	1.20772e+07	1.17418e+07	7.90929e+06	9.70325e+06		1.70212e+07	2.37396e+06	2.03851e+06	1.79395e+06			PDA3-OH-NO2	24988.7
PDA3-NH2-CHO	3.19993	3.18289	3.18299	3.07953	3.216			0.0160695	0.0331105	0.033008	0.136471		719.846	732.102	732.284	682.31	732.26		12.4144	0.158162	0.023562	49.9499		31928	35639.9	34968.3	23217.8	27131.3		4796.62	8508.58	7836.92	3913.52			1.30162e+07	1.39493e+07	1.33845e+07	7.98531e+06	1.11758e+07		1.8404e+06	2.77346e+06	2.20871e+06	3.19051e+06			PDA3-NH2-CHO	31928
PDA3-NH2-NO2	3.7699	3.6464	3.64679	3.72326	3.81989			0.0499901	0.173491	0.173102	0.0966314		710.192	745.841	747.403	681.722	732.305		22.1136	13.5354	15.0977	50.5833		26915.7	43971.8	44357.2	27614.6	32092.1		5176.39	11879.8	12265.2	4477.44			1.26981e+07	1.62035e+07	1.59609e+07	1.06889e+07	1.31029e+07		404855	3.10053e+06	2.85793e+06	2.41407e+06			PDA3-NH2-NO2	26915.7
																																																CO	31.7975
MAE (AU)								0.0229403	0.101305	0.100428	0.056406								10.3472	16.9665	16.8797	12.5496								1549.9	2798.49	2774.6	769.708									1.63056e+06	556799	516917	387779			HF	-13.4152
RMSE (AU)								0.0314173	0.124725	0.123646	0.0674752								23.2238	27.3	27.083	17.37								2444.09	4504.25	4496.49	1226.53									3.72512e+06	977070	869706	703681			FCN	67.9027
MAX (AU)								0.0976155	0.288913	0.286607	0.140855								116.259	95.4146	94.2269	50.5833								6766.1	13208.2	13332.3	4477.44									1.70212e+07	3.10053e+06	2.85793e+06	3.19051e+06			HCN	-8.59748
%MAE (%)								0.689834	3.04633	3.01995	1.69618								2.99153	4.90524	4.88015	3.62827								15.4859	27.9612	27.7225	7.69056									60.1799	20.5501	19.0781	14.3119			HNC	8.59748
																																																HNO	-50.4007
AVERAGE of ABS. Values	3.31015	3.40226	3.40142	3.33626	3.32548								351.261	362.549	362.522	333.335	345.885							10222.6	11972.2	11957.7	9238.77	10008.5								3.49706e+06	2.94318e+06	2.88471e+06	2.3217e+06	2.70948e+06								N2O	-55.8106
																																																HNO2	-42.327
Romberg error μZ	DCC(T1)/VT/T	RI/VT/T	MP2	CCSD							Romberg Error for αZZ		DCC(T1)/VT/T	RI/VT/T	MP2	CCSD						Romberg error for βZZZZ		DCC(T1)/VT/T	RI/VT/T	MP2	CCSD	CCSD(T)							RR error for γZZZZ	RI/VT/T	MP2	CCSD	CCSD(T)									HNO3	-15.3677
PA2-OH-CHO	5.67476e-05	2.30678e-07	1.0066e-10	5.77272e-09									0.32991	0.00236367	9.42441e-07	6.74753e-07								36.0838	0.000150569	0.00094369	0.00447298	0.0251521								277.696	1.36895	1.00975	0.858801									H2CO3	34.7303
PA2-OH-NO2	0.000138645	6.54452e-06	2.61046e-10	2.96849e-10									0.0713167	0.000365974	2.00768e-06	1.22495e-06								25.3867	0.000118032	0.00337104	0.0034787	0.00762584								171.185	11.215	5.22152	6.245									B(OH)3	-20.0379
PA2-NH2-CHO	6.07016e-05	1.11547e-05	4.73697e-11	1.70407e-09									0.327577	0.00461624	4.58615e-06	2.08398e-07								14.4471	0.000339295	0.00397165	0.00499239	0.00242023		1549.9	2798.49	2713.1	769.72			1352.41	11.0366	0.237169	2.44542									1-butene	28.9367
PA2-NH2-NO2	0.000193357	9.60674e-06	4.14486e-11	1.26931e-09									0.0684724	0.00697019	1.07558e-06	1.73842e-07								26.3217	0.00290713	9.71445e-05	0.00371867	0.00223577		2444.09	4504.25	4453.79	1226.53			510.512	1.56667	0.233307	0.297896									C4H9OH	-75.3106
PA4-OH-CHO	0.000766238	2.99947e-06	6.89578e-10	8.0333e-10									0.24733	0.0071909	1.15212e-06	2.82367e-06								193.119	0.00170638	0.00858605	0.00247118	0.00946873		6766.1	13208.2	13332.3	4477.44			2633.39	22.6751	13.2533	35.1809									C4H9CHO	16.9287
PA4-OH-NO2	1.08222e-05	3.87982e-05	5.92119e-09	1.07292e-08									0.112304	0.000450875	5.4993e-06	1.24567e-05								326.319	0.00169913	0.187572	0.252569	0.0945211		15.4859	27.9612	27.108	7.69068			528.419	43.5121	235.506	288.441									C4H9NH2	7.51642
PA4-NH2-CHO	1.13777e-05	9.70382e-06	1.76057e-09	1.32985e-09									0.139907	0.0121167	6.57156e-07	8.89532e-05								6.6666	4.62593e-06	0.018715	0.00409084	0.00601307								4437.28	3.68018	130.293	224.406									C4H9COOH	58.2332
PA4-NH2-NO2	0.000504641	5.11425e-07	6.20478e-09	2.32111e-09									1.4771	0.0370567	1.79479e-05	8.89983e-06								389.008	0.00208068	0.0763479	0.0870415	0.0892619								10856.5	104.993	10.4214	128.013									C4H9CONH2	41.1143
PA6-OH-CHO	0.000871633	4.43776e-06	3.72246e-10	2.91979e-09									5.2702	0.0174395	9.52332e-06	1.91291e-05								2553.61	0.00294054	0.00436225	0.0103053	0.0588569								5109.23	58.4409	118.083	130.925									PMI1	-8.23608
PA6-OH-NO2	0.000203137	1.91825e-06	1.19963e-08	9.12882e-07									1.43062	0.0142167	0.000111903	0.000271532								29.7564	0.00803524	0.449862	2.87071	5.52652								4491.31	1187.06	397.729	1066.7									PMI2	7.91703
PA6-NH2-CHO	0.000232338	3.56258e-05	3.36801e-09	4.61867e-08									0.0493685	0.024991	5.92615e-06	9.01008e-06								993.375	0.0145794	0.0103606	0.372913	0.527738								7321.58	34.2257	55.4647	90.1547									PMI3	31.6585
PA6-NH2-NO2	0.000476873	1.1237e-06	7.2132e-10	1.49645e-06									1.56959	0.00336506	6.14323e-07	0.00290867								4598.11	0.0123081	0.0991767	5.42872	6.97654								6363.33	13.6002	5282.17	6554.37									PMI4	221.932
PA8-OH-CHO	0.000293149	2.95598e-06	4.97479e-09	4.21648e-07									2.27973	0.0580249	1.79562e-07	0.00325339								171.767	0.0038532	0.0582983	4.94119	3.42615								22674.5	119.186	4765.71	3666.77									PMI5	691.826
PA8-OH-NO2	6.55002e-06	6.76685e-05	2.27642e-08	8.71305e-07									3.06361	0.0308477	8.48951e-05	0.00156031								982.503	0.0283206	1.56952	5.8248	4.77596								45187.1	1595.67	5909.07	1278.22									PMI6	1830.7
PA8-NH2-CHO	0.0149358	0.000134028	2.46361e-09	1.05279e-06									5.03326	0.0340691	1.76261e-05	0.0498687								61928.8	0.00619836	0.0161473	3.08434	6.76439								21469.2	108.837	73049.9	81958.6
PA8-NH2-NO2	0.00143057	0.00017276	7.94631e-09	2.1636e-08									28.2814	0.0298034	4.30174e-05	0.000637879								5959.02	0.00650643	0.0977769	0.202838	15.2182								34925.9	814.904	3737.23	4588.63									MEAN VALUE	7281.7
PA10-OH-CHO	0.000262737	5.57279e-05	1.49214e-09	0.000227928									0.139333	0.0789008	6.0965e-05	0.193979								286.133	0.00812678	0.017486	270.471	458.457								115577	374.384	284149	272601
PA10-OH-NO2	0.00690517	8.47499e-05	3.64808e-08	5.72062e-07									1.96045	0.0137205	6.93486e-05	0.000949244								2329.18	0.00105342	0.8048	9.31587	10.5917								84168.6	1707.14	5839.35	1597.47
PA10-NH2-CHO	0.000778199	1.79096e-05	1.43549e-08	4.30467e-08									29.8553	0.0403632	1.7618e-05	0.00269972								24052.2	0.0217188	0.238792	0.529677	12.4778								47300.6	424.319	15819.7	18458.5
PA10-NH2-NO2	0.0253412	0.000105843	4.95635e-09	2.37422e-06									6.18308	0.15762	0.000152315	0.0143065								20099.5	0.0101262	0.24685	43.1041	12.4283								66960.4	3748.39	119673	9118.38
PA12-OH-CHO	0.00287842	1.78689e-05	9.18377e-09	3.88241e-06									68.4917	0.0108266	8.03621e-05	0.00465307								1686.57	0.0235045	0.107622	98.2469	17.7174								50749.4	4588.1	100646	8494.03
PA12-NH2-CHO	0.000677893	4.00734e-05	1.20463e-08	1.47398e-07									53.666	0.168134	0.000310475	0.000438474								67702.6	0.0830079	0.148225	1.81369	4.08248								552918	7282.68	10801.7	4788.05
PA12-NH2-NO2	0.0024863	6.70088e-05	1.60756e-08	7.48717e-06									45.5493	0.109223	0.000278739	0.0935962								81122.7	0.20209	1.56869	143.258	1130.35								286048	6859.58	2.17337e+06	3.12136e+06
PA12-OH-NO2	0.000262391	4.79959e-06	2.16479e-08	6.39013e-07									16.707	0.0355231	0.000130948	0.00193824								29756	0.0130819	1.73191	10.7832	192.808								114004	766.277	11925.5	191841
PMI2-OH-CHO	0.0005263	6.64221e-07	1.16279e-10	1.46845e-09									0.362098	0.0122465	1.1327e-07	6.38542e-06								172.888	0.000414888	0.000357693	0.0144446	0.0181285								2977.14	1.45474	23.609	30.1206
PMI2-OH-NO2	0.000103792	2.07449e-05	3.89022e-09	2.72769e-09									0.22498	0.0299231	5.19954e-07	8.08242e-06								186.958	0.000111022	0.0340662	0.00685357	0.0303011								2191.63	3.10515	15.8918	8.36314
PMI2-NH2-CHO	7.71007e-05	1.87243e-05	4.95505e-10	1.57508e-09									0.557508	0.0054914	2.22045e-08	1.24727e-06								90.6644	0.00242765	0.00152426	0.00484521	0.00566123								2423.78	0.112757	7.47919	10.8449
PMI2-NH2-NO2	8.72285e-05	9.98588e-06	5.88379e-09	3.82035e-08									0.139074	0.0197278	9.88457e-05	4.87842e-05								62.3252	0.000370653	0.00430941	0.046919	0.0388251								4264.87	152.426	71.4398	66.4186
PMI3-OH-CHO	0.000555883	1.87571e-05	2.39157e-09	1.51078e-08									0.0585099	0.0156809	1.25702e-05	1.85767e-05								81.4282	0.00027484	0.00700655	0.0442612	0.0571424								4594.03	36.4787	27.2652	73.6738
PMI3-OH-NO2	0.000925349	3.88612e-06	8.48585e-09	2.21547e-09									0.192848	0.0219006	7.9566e-06	5.81757e-06								403.902	0	0.0248609	0.0145173	0.00388752								6416.18	37.2966	28.0678	45841.1
PMI3-NH2-CHO	0.000362528	2.71953e-05	1.13687e-10	1.97373e-10									0.33406	0.0235313	1.83261e-05	2.71514e-06								53.1046	0.0030518	0.00133227	0.00231296	0.0527768								6893.93	52.6347	3.9666	3.21291
PMI3-NH2-NO2	0.000699119	5.92918e-07	1.46846e-08	2.34479e-09									0.0718427	0.0240742	3.25744e-05	5.93187e-05								128.012	0.000111022	0.0736644	0.0054956	0.0375496								7052.99	202.232	86.8927	20.5618
PMI4-OH-CHO	0.000330536	4.43319e-07	5.68434e-10	1.41031e-08									1.75485	0.0504374	3.04941e-06	3.58311e-06								48.4184	0.0128376	0.0169795	0.0413176	0.0267395								17187.6	57.1765	5.26827	105.366
PMI4-OH-NO2	3.96454e-05	3.13323e-05	7.17648e-09	4.87462e-06									1.13917	0.0290959	5.83089e-05	0.005557								154.561	0.00586668	0.269118	5.97265	7.40547								8524.19	1093.01	8140.11	7125.3
PMI4-NH2-CHO	0.00221044	1.79215e-05	1.21823e-11	9.95109e-07									0.0687911	0.00314173	4.50615e-06	0.00010849								2059.72	0.00903751	3.74748e-05	2.33229	3.80769								3681.75	27.3291	127.136	800.311
PMI4-NH2-NO2	0.00114643	1.81663e-05	2.09921e-08	9.1061e-08									0.935569	0.0296163	4.90274e-05	9.20107e-05								1191.04	0.000127187	0.261376	0.26678	0.341475								8676.67	999.984	107.808	768.415
PMI5-OH-CHO	0.00143256	5.13699e-07	3.71851e-09	4.43387e-07									1.09667	0.00925047	9.84593e-06	0.000119894								506.18	0.00624963	0.0460696	4.47094	5.33909								34902.7	60.9384	410.954	1477.09
PMI5-OH-NO2	0.000106737	2.75695e-06	1.79041e-08	2.1607e-06									4.26313	0.011051	1.42109e-05	0.00135254								328.341	0.017362	0.757838	8.01826	10.3335								16202.2	771.243	1981.25	4099.2
PMI5-NH2-CHO	0.00184958	6.48564e-06	7.28938e-09	1.78434e-07									2.36512	0.011859	4.27189e-06	0.00128183								459.022	0.00251594	0.0854224	2.22172	1.56892								18457.2	87.013	4068.18	3389.25
PMI5-NH2-NO2	0.00131237	1.9937e-06	2.03689e-09	1.77074e-06									1.33146	0.0197093	0.000617462	0.000551557								192.242	0.014047	0.305533	5.18773	8.8929								31942.3	1774.41	807.877	2734.75
PMI6-OH-CHO	0.000911495	3.53069e-07	6.58436e-09	1.42942e-07									6.29583	0.0209996	4.54254e-05	0.000323051								620.243	0.0163475	0.0854235	0.418776	0.565685								30761.1	667.844	1892.96	3171.11
PMI6-OH-NO2	0.00153114	2.58264e-05	3.20218e-08	1.04737e-06									1.1052	0.0101282	0.000339432	0.0041269								967.238	0.00808995	0.782809	4.85594	11.9586								11869	2898.59	6884.91	16781.9
PMI6-NH2-NO2	0.000936021	7.20653e-06	7.21087e-08	2.57645e-06									2.33148	0.0120264	0.000449862	3.0778e-05								2764.67	0.0216857	0.702629	7.5482	11.4365								17616.9	2109.2	179.97	4103.9
PMI6-NH2-CHO	5.15862e-05	1.39881e-05	1.68189e-08	6.21106e-07									0.423615	0.0203935	0.000144733	0.000991967								37.7829	0.0339623	0.197097	2.91067	2.5581								23898.6	847.02	5813.67	10746.4
PDA1-CHO-OH	0.00949272	4.58501e-06	6.15804e-10	6.06922e-10									1.07663	0.0368948	6.95491e-06	1.61678e-06								1390.54	0.00226067	0.0149644	0.00711237	0.00438076								10809	60.3784	9.71776	10.1842
PDA1-OH-NO2	0.000620995	4.05536e-05	5.97152e-09	9.68233e-08									1.04599	0.0136144	1.10323e-05	0.000546407								90.9661	0.000543616	0.0699787	0.387629	0.465246								4985.73	67.906	877.995	1672.61
PDA1-NH2-CHO	0.000876689	1.25633e-05	4.53563e-10	5.40325e-09									0.522492	0.00606729	8.71895e-06	1.19481e-05								182.426	7.40149e-05	0.00531519	0.0672768	0.085602								5891.58	134.081	73.7387	58.7605
PDA1-NH2-NO2	0.000213632	2.24804e-07	6.21567e-09	5.52546e-10									5.28997	0.0405719	5.01821e-06	3.16256e-05								1109.91	0.00615711	0.509518	0.00161879	2.6217								11886.3	23.7831	194.177	821.274
PDA2-OH-CHO	0.00745091	8.92894e-06	1.22213e-08	2.88532e-06									3.77493	0.0202762	0.00029874	0.00357222								3522.04	0.0213093	1.77046	8.87575	16.8001								29701.6	4702.24	20932	37320.7
PDA2-OH-NO2	0.000310322	8.1552e-05	3.71218e-08	4.5039e-07									5.57829	0.0702035	8.00397e-05	7.46412e-05								3477.18	0.0127596	4.34202	1.38548	5.87119								101568	926.489	459.613	1020.85
PDA2-NH2-CHO	0.00262326	1.93157e-06	4.07425e-07	2.81675e-06									3.23196	0.0278985	0.00120511	0.00338164								4961.06	0.00669333	5.33131	12.0551	12.0378								61851.4	7061.2	20804.7	31383.4
PDA2-NH2-NO2	0.000394302	3.9699e-06	9.42653e-09	2.16076e-07									2.77411	0.132805	4.38235e-05	0.00434596								16801.1	0.0192243	0.68941	8.10285	19.5177								159416	1027.57	25464.2	30924.9
PDA3-OH-CHO	0.000729458	3.71739e-05	8.10019e-09	4.3741e-07									0.956332	0.0472853	4.64791e-05	0.000526394								4303.21	0.00725346	0.322295	7.37912	8.91998								221649	1106.22	39746	937.028
PDA3-OH-NO2	0.00547948	6.90923e-05	2.47797e-11	1.6814e-06									1.27315	0.74388	0.000122424	0.00213106								10285.9	0.124043	0.00123413	63.0527	185.817								1.27494e+06	3030.17	10414.4	131360
PDA3-NH2-CHO	0.000862174	6.45911e-05	4.00707e-08	7.3094e-07									1.07119	0.0055469	0.000150881	0.00604225								3233.78	0.0473695	1.87831	8.5657	3.48036								25999.8	14327	141625	20632.8
PDA3-NH2-NO2	0.00146096	0.000113019	6.1912e-09	4.96761e-06									12.9762	0.918197	0.000217248	0.000211993								4494.17	0.841321	0.290212	232.857	288.758								2.69509e+06	16364.7	3983.48	51705.3
MAROE	0.00188385	2.78531e-05	1.68393e-08	4.94987e-06									6.01655	0.0596737	9.84975e-05	0.0072638								6600.54	0.0303278	0.470571	17.6383	44.4872								113399	1617.75	55557.2	73883.6
%MAROE	0.0569114	0.000818663	4.95068e-07	0.000148366									1.71284	0.0164595	2.71701e-05	0.00217913								64.5683	0.000253317	0.00393528	0.190916	0.444495								3.2427	0.0549661	1.92592	3.18231
[truncated: 9 more columns]
